# Supplementary material for: FdeC expression regulates motility and adhesion of the avian pathogenic Escherichia coli strain IMT5155
Source: Vet Res. 2024 May 31;55:70. doi: 10.1186/s13567-024-01327-5 (PMC11143625; doi:10.1186/s13567-024-01327-5)
Supplement: Supplementary file 4 — Additional file 4. Results from proteomics analysis. Contains all results from proteomics analysis. [file 13567_2024_1327_MOESM4_ESM.xlsx]

## Sheet: Feature Meta Data
ID	Row_Labels	Protein_Name	GENE	logFC (37_FdeC_vs_37_WT)	P_Value (37_FdeC_vs_37_WT)	isDifferential (37_FdeC_vs_37_WT)	logFC (42_FdeC_vs_42_WT)	P_Value (42_FdeC_vs_42_WT)	isDifferential (42_FdeC_vs_42_WT)	logFC (42_WT_vs_37_WT)	P_Value (42_WT_vs_37_WT)	isDifferential (42_WT_vs_37_WT)	logFC (42_FdeC_vs_37_FdeC)	P_Value (42_FdeC_vs_37_FdeC)	isDifferentia l(42_FdeC_vs_37_FdeC)	Cluster	Valid Values	Log2FC 37C_FdeC_01	Log2FC 37C_FdeC_02	Log2FC 37C_FdeC_03	Log2FC 37C_FdeC_04	Log2FC 37C_FdeC_05	Log2FC 37C_WT_01	Log2FC 37C_WT_02	Log2FC 37C_WT_03	Log2FC 37C_WT_04	Log2FC 37C_WT_05	Log2FC 42C_FdeC_01	Log2FC 42C_FdeC_02	Log2FC 42C_FdeC_03	Log2FC 42C_FdeC_04	Log2FC 42C_FdeC_05	Log2FC 42C_WT_01	Log2FC 42C_WT_02	Log2FC 42C_WT_03	Log2FC 42C_WT_04	Log2FC 42C_WT_05	X20211005_ECOLI_37C_FdeC_01	X20211005_ECOLI_37C_FdeC_02	X20211005_ECOLI_37C_FdeC_03	X20211005_ECOLI_37C_FdeC_04	X20211005_ECOLI_37C_FdeC_05	X20211005_ECOLI_37C_WT_01	X20211005_ECOLI_37C_WT_02	X20211005_ECOLI_37C_WT_03	X20211005_ECOLI_37C_WT_04	X20211005_ECOLI_37C_WT_05	X20211005_ECOLI_42C_FdeC_01	X20211005_ECOLI_42C_FdeC_02
protein_1488	C3T5W2	Phosphogluconate dehydratase	edd	5.35451	9.82148e-07	UP	-0.256405	0.733725		7.15765	1.43534e-08	UP	1.54674	0.0515634		Cluster -1447	17	17.7318	14.8075	16.7612	18.2101	18.3391	11.3314	9.9541	12.8286	10.7037	14.2595	19.1862	18.6923	18.213	19.0153	18.4767	19.1874	17.4355	19.8608	19.5758	18.806	18.634203064868274	15.2596818507626	16.923426263374449	18.358671802826532	18.159717632386226	NaN	10.022659097042681	NaN	10.894666211751433	14.217117092240262	19.67017732266461	20.341757689028665
protein_246	A0A066REV5	C-di-GMP phosphodiesterase	yahA_2	2.19209	1		1.13106	0.000346908	UP	6.49002	1.40725e-15	UP	5.42898	3.24874e-14	UP	Cluster -1447	11	16.1779	16.6737	16.3824	15.8884	15.7445	13.8042	13.9955	13.9716	14.0412	14.094	20.4992	21.7989	21.7886	22.2719	21.6532	20.378	20.4462	20.4929	20.1328	20.9066	16.96177750128108	NaN	NaN	NaN	NaN	NaN	NaN	NaN	NaN	NaN	20.892642124209722	22.843272325382372
protein_2459	W8SYR0	Beta-D-glucuronidase	uidA	2.1889	1		0.623313	0.0587947		6.3398	5.20271e-14	UP	4.77421	6.86064e-12	UP	Cluster -1447	11	16.8435	16.0116	16.3177	14.9934	16.6848	13.8042	13.9955	13.9716	14.0412	14.094	20.4869	20.6604	21.1377	21.3871	21.0499	19.903	20.0299	20.5479	19.9196	21.2051	NaN	NaN	NaN	14.837061189593564	NaN	NaN	NaN	NaN	NaN	NaN	20.925380988482466	21.835971546465895
protein_955	A0A7L7FMA5	DUF3987 domain-containing protein	HVV78_19365	3.32455	1		-0.380767	0.546699		6.33035	5.92267e-09	UP	2.62503	0.000490121	UP	Cluster -1447	12	14.687	16.5834	17.032	19.3884	18.8384	13.8042	13.9955	13.9716	14.0412	14.094	20.2793	19.1046	20.3814	20.0634	19.8257	20.1323	20.4931	20.8684	20.8505	19.2139	15.562009231698193	NaN	NaN	19.266331326851027	NaN	NaN	NaN	NaN	NaN	NaN	20.758850811538565	20.40850047595114
protein_2039	J7Q9Q7	DNA topoisomerase 4 subunit B	parE	2.41942	0.0149488	UP	1.08287	0.244383		5.9603	3.0921e-06	UP	4.62375	6.72234e-05	UP	Cluster -1447	20	18.8745	15.0616	13.6965	18.4844	18.9327	16.2446	14.3526	14.0461	14.9946	13.3148	20.7202	21.8367	22.0574	22.0956	21.4585	19.7381	20.1347	19.9645	20.1742	22.7426	19.802864993649244	15.530875697514688	13.859311531852017	18.480349229598229	18.673415363285709	16.450798854352488	14.417542692389503	13.373735201900661	15.1744107881169	13.28388416306097	21.224795012280357	23.38190686203431
protein_247	A0A066REV5;A0A7L7FUK8	C-di-GMP phosphodiesterase	yahA_2	2.03382	1		0.811694	0.18867		5.88545	9.52771e-09	UP	4.66332	3.03608e-07	UP	Cluster -1447	15	16.9017	16.7466	16.7866	17.0108	16.8372	15.0473	11.928	16.9631	14.314	15.8613	20.5956	21.5898	21.9228	21.8559	21.6354	20.7433	20.6794	20.6587	20.4687	20.9909	17.797173875336945	17.218667287498853	NaN	NaN	NaN	NaN	11.984952427732368	16.192577934353078	NaN	15.847456244678011	21.090530002222167	22.98225419213404
protein_932	A0A7L7FJY3	Chromosome partition protein MukB	mukB	3.09542	0.00381378	UP	1.72128	0.0816344		5.85813	6.20365e-06	UP	4.48399	0.000139361	UP	Cluster -1447	20	21.3584	18.486	17.1887	20.0816	19.4747	16.616	14.2216	13.6081	17.3033	19.3633	22.5986	23.8655	24.3086	24.4526	23.7841	21.2097	21.6431	21.5818	21.9264	24.0418	22.176059785677008	18.934772984666978	17.359221336649235	19.914406622918911	19.149962925215362	16.74541566391019	14.238912220748007	12.7410982599159	17.424148241892258	19.346688804791174	23.015925817765314	25.004860575878933
protein_978	A0A7L7FST8	Glycoprotein 3	ETECE36_00652	5.29725	1		-6.44085	1		5.81811	1		-5.92	1			5	19.3304	19.2897	19.5111	18.192	20.0696	13.8042	13.9955	13.9716	14.0412	14.094	13.4352	13.4691	13.1256	13.3448	13.4181	19.9176	19.8332	19.6963	19.766	19.7839	NaN	NaN	19.654698954882079	18.112108566128182	19.743417692595479	NaN	NaN	NaN	NaN	NaN	NaN	NaN
protein_1396	C3SZ18	ATP-dependent RNA helicase SrmB	srmB	2.41021	0.000162918	UP	1.2158	0.0280816	UP	5.59592	1.87444e-09	UP	4.40152	7.50741e-08	UP	Cluster -1447	20	20.9592	19.6445	18.3781	20.8354	20.0956	18.103	17.9627	16.4237	18.0385	17.3338	23.3272	24.3642	24.9416	25.0579	24.2295	22.9406	22.747	22.5135	22.9245	24.7158	21.674432012500844	20.063449987135495	18.548578860565964	20.602417242364044	19.779976425131672	18.212626521299626	17.951569309495913	15.492275073004308	18.133182508619541	17.303515889741689	23.659364402318314	25.287839032470554
protein_1417	C3T032	Polyphosphate kinase	ppk1	2.00397	0.0230021	UP	2.12444	0.0168188	UP	5.371	2.89498e-06	UP	5.49146	2.15965e-06	UP	Cluster -1447	14	18.3484	16.9927	14.8771	17.5738	12.1344	13.8042	13.9955	13.9716	14.0412	14.094	19.8224	21.7276	21.8757	22.3275	21.6304	19.2324	19.0096	19.458	19.7211	19.3404	19.255507648455158	NaN	15.038798988278808	17.497681124151057	11.825527276204422	NaN	NaN	NaN	NaN	NaN	20.327703172789519	23.164226716982764
protein_1357	C3SWY7	HAAAP family serine/threonine permease	sdaC	2.7239	1.56554e-05	UP	0.960362	0.0547494		5.2945	1.16203e-09	UP	3.53097	5.2424e-07	UP	Cluster -1447	20	18.8903	17.8177	17.1521	19.25	18.0637	15.8181	14.7554	15.602	16.1683	15.2105	21.2198	21.6141	22.0339	22.1726	21.7883	20.0441	20.3459	20.5409	20.3179	22.778	19.797757453273121	18.288866074165821	17.309314695295594	19.181875325936364	17.756041540897851	15.999874516000862	14.816828669166902	14.86445217507152	16.331238872322157	15.188650656510077	21.719100497799229	23.064693367532573
protein_2129	J7QIM0	Acetolactate synthase	ilvB	3.1848	1.35624e-05	UP	1.22261	0.0361881	UP	5.25619	1.26116e-08	UP	3.294	8.94361e-06	UP	Cluster -1447	20	18.9439	16.5324	16.7731	19.2521	17.3752	15.0416	14.0663	13.2485	15.5403	15.0559	20.1785	21.2573	21.4766	21.4226	21.0115	19.3858	19.6676	19.5088	19.5307	21.1407	19.872763993993242	16.999895430758681	16.936566630565775	19.261572271254071	17.125294398023467	15.250537514727522	14.131109381485386	12.587491573771256	15.723196963582053	15.023607529780604	20.681913547510902	22.815792700854288
protein_1469	C3T3M7	Bifunctional murein DD-endopeptidase/murein LD-carboxypeptidase	spr	-0.0525005	1		-2.1455	0.00826103	DOWN	5.23908	9.40769e-07	UP	3.14607	0.000382492	UP	Cluster -1447	10	13.7659	13.8641	13.8547	14.0448	14.1144	13.8042	13.9955	13.9716	14.0412	14.094	19.073	12.9853	17.8841	17.8822	17.5497	19.7737	19.3149	19.28	18.371	19.3622	NaN	NaN	NaN	NaN	NaN	NaN	NaN	NaN	NaN	NaN	19.59421888834563	14.548590750548536
protein_252	A0A066RFK1	Enzyme IIB component of PTS	fryB	3.55698	7.70672e-12	UP	-0.72866	0.00558871		5.10701	1.49705e-14	UP	0.821378	0.00230322		Cluster -1447	16	17.9719	17.7584	18.2115	18.1916	18.694	14.4911	14.8057	13.8692	14.9716	14.9049	19.6123	18.9667	18.8535	18.7981	18.7037	19.7802	19.3578	19.8864	19.5634	19.9898	18.896229506034263	18.233596741291041	18.375701284244258	18.155569317109112	18.414074074820615	14.690440012871276	NaN	NaN	NaN	NaN	20.124769302444435	20.474668461519602
protein_277	A0A066RJM7	Aspartokinase	lysC	3.34844	7.81864e-05	UP	1.22309	0.0805076		5.08081	4.04854e-07	UP	2.95546	0.000288467	UP	Cluster -1447	19	19.3913	16.0999	16.1313	18.303	18.9513	15.2327	14.2394	14.9066	14.9287	12.8272	19.6729	20.9552	21.1849	21.2228	20.6181	19.215	18.9591	18.8696	19.1422	21.3526	20.320701527194309	16.567892219540475	16.295318739315984	18.311951374797054	18.701394799955455	15.442033103360208	NaN	14.244832070069878	15.111897742807983	12.795416713724551	20.177396178100622	22.513678954015692
protein_2540	W8TFJ1	L,D-carboxypeptidase A	ldcA	2.7043	6.32644e-08	UP	-0.0266632	0.932266		5.07371	2.47409e-12	UP	2.34275	5.02086e-07	UP	Cluster -1447	15	17.6288	16.8113	16.7099	15.1161	17.1619	13.8042	13.9955	13.9716	14.0412	14.094	19.093	18.992	19.0075	18.9791	19.0701	19.5258	19.1188	18.8286	18.8154	18.9863	18.561512826583819	17.283023221861981	16.877872433336531	15.12250043997363	16.913370964817616	NaN	NaN	NaN	NaN	NaN	19.605524731790776	20.55173422386056
protein_2331	J7RAB3	Aminoacetone oxidase family FAD-binding enzyme	yhiN	1.6575	0.00382866	UP	-0.331	0.516471		4.87903	1.20524e-08	UP	2.89054	1.71945e-05	UP	Cluster -1447	18	17.9455	16.4099	15.8531	18.1438	16.497	13.9457	15.3917	15.4038	15.9999	15.8207	19.9514	19.8024	19.5715	19.9339	20.0428	20.6378	20.6175	20.6598	20.6714	18.3705	18.876720770395064	16.88059429894928	16.019223666580508	18.147389285358223	NaN	14.155632558882102	15.457970765322729	NaN	16.183985197258473	15.791595347287728	20.460903089494494	21.357973313676897
protein_2402	Q7UCQ7	DeoR faimly transcriptional regulator	glpR_5	1.75681	0.000676873	UP	0.212851	0.626187		4.85786	1.17915e-09	UP	3.31391	3.86397e-07	UP	Cluster -1447	20	19.1284	17.9165	18.6973	19.9142	18.0846	16.7576	17.6012	15.4258	16.9054	18.267	22.1445	21.9194	22.1504	22.1023	21.994	21.911	21.9245	22.3262	21.9938	21.0909	19.985442976532305	18.376688831986282	18.861062969954208	19.778704250532972	17.75366073168977	16.900659292462805	17.635701826444873	14.598965530226597	17.042440642139095	18.253047396738015	22.599255751467602	23.175085152472885
protein_636	A0A1L3WIY3	Poly(A) polymerase I	pcnB	3.68167	2.38283e-05	UP	1.70514	0.0178538	UP	4.77053	8.5722e-07	UP	2.794	0.000455506	UP	Cluster -1447	19	19.8754	17.1189	16.4973	19.8657	17.6485	12.6244	14.2279	14.5505	15.2339	15.9609	20.2466	21.0999	21.3005	21.4235	20.9053	18.5279	19.3191	18.6926	19.6299	20.2806	20.80497413398961	17.589986679202845	16.661631984104559	19.858404356661982	17.388160269255771	12.830972661289394	14.293658439888095	NaN	15.414407767772724	15.931933236538518	20.754667951006045	22.642849346519384
protein_797	A0A6D2FAK7	Methionine synthase	metH	3.0597	5.86121e-05	UP	1.46141	0.0229641	UP	4.74929	2.02384e-07	UP	3.15101	4.20036e-05	UP	Cluster -1447	15	19.0817	16.2997	15.5587	16.9405	17.3242	13.8042	13.9955	13.9716	14.0412	14.094	19.0891	20.2895	20.6543	20.8317	20.0954	19.0014	18.1633	17.9082	17.7479	20.8322	20.006902392658823	16.775518334825314	15.723746257975007	16.905399933177627	17.045536249002335	NaN	NaN	NaN	NaN	NaN	19.602913578945895	21.799188206941217
protein_819	A0A6D2FL11	Arabinose 5-phosphate isomerase	kdsD	2.48114	2.56991e-05	UP	1.80656	0.000710508	UP	4.74349	2.92205e-09	UP	4.0689	3.12578e-08	UP	Cluster -1447	17	17.9243	16.5351	16.9268	16.7961	15.6664	14.5339	13.9601	14.6532	14.2209	14.0749	19.3982	21.0665	21.3646	21.2504	21.1135	18.4496	19.1933	18.5778	18.4661	20.4737	18.852388416205386	17.000048429501614	NaN	NaN	15.434537013903546	14.747642297681368	14.025373185192855	14.012484871403709	NaN	14.041231344190825	19.90111808582202	22.649300807502851
protein_766	A0A3Z5DN02	Phosphoribosylformylglycinamidine synthase	purL	1.63056	0.0538263		1.7607	0.0388734	UP	4.68305	1.27618e-05	UP	4.81319	9.09321e-06	UP	Cluster -1447	19	19.5702	15.1219	16.4636	18.78	17.9578	14.2862	18.0398	15.8416	16.4575	15.1156	21.2886	22.4991	22.8213	23.001	22.3494	19.9426	20.3283	20.0164	20.1923	22.6764	20.465849717681831	15.592489156497345	16.622287805748226	18.689022067477183	17.636964411330119	14.45578954847416	18.096406325408712	NaN	16.614259794306282	15.099499864025487	21.781821600738912	23.896875545367699
protein_678	A0A210GAR6	YkgJ family cysteine cluster protein	AM340_00765	0.348292	0.308558		-1.27297	0.00121296	DOWN	4.67483	3.32611e-11	UP	3.05357	3.0132e-08	UP	Cluster -1447	17	15.1504	15.1407	15.0448	16.1675	16.1457	14.1968	15.3318	15.6043	15.041	15.7337	19.4675	18.4478	18.3475	17.7369	18.9173	20.091	19.9127	19.5241	19.8642	19.8897	NaN	15.597400813299538	NaN	NaN	15.940148393598919	14.410785220978989	15.396554612408952	15.000127674270436	15.232870575002964	15.693386222331499	19.95811370051911	20.064142779936976
protein_2381	Q5JBM7	Conjugal transfer protein TraV	traV	-0.0525005	1		-1.96974	5.154e-05	DOWN	4.66877	2.42804e-10	UP	2.75154	7.62128e-07	UP	Cluster -1447	9	13.7659	13.8641	13.8547	14.0448	14.1144	13.8042	13.9955	13.9716	14.0412	14.094	17.1253	14.6791	16.7722	17.4906	17.3345	18.8876	18.3099	18.6077	18.2748	19.1703	NaN	NaN	NaN	NaN	NaN	NaN	NaN	NaN	NaN	NaN	17.636964411330119	16.278505721649164
protein_188	A0A066QJ97	2,3,4,5-tetrahydropyridine-2,6-dicarboxylate N-acetyltransferase	paaY	4.2681	1		-0.536614	1		4.62102	1		-0.183689	1			5	18.7058	17.8415	18.2039	18.0356	18.4601	13.8042	13.9955	13.9716	14.0412	14.094	18.1063	16.6245	18.6483	18.3759	18.5735	18.5763	18.4622	18.3453	18.6193	19.0085	NaN	NaN	NaN	NaN	18.216002155769242	NaN	NaN	NaN	NaN	NaN	NaN	18.188666108796987
protein_628	A0A1D7PTU1	Histidine kinase	basS	5.22234	1		-0.201026	0.302892		4.56857	3.07372e-15	UP	-0.854804	1		Cluster -1447	8	19.5337	19.2573	19.3716	18.8223	19.0333	13.8042	13.9955	13.9716	14.0412	14.094	17.7315	18.439	18.5602	18.9567	18.0568	18.5059	18.6098	18.6052	18.4211	18.6072	20.456795563330548	19.739605930802469	NaN	NaN	NaN	NaN	NaN	NaN	NaN	NaN	NaN	NaN
protein_1915	E2QLJ1	Formyltetrahydrofolate deformylase	purU	5.24633	1		2.73677	1.10374e-08	UP	4.55106	2.70805e-12	UP	2.0415	8.07762e-07	UP	Cluster -1447	12	18.9129	19.0576	19.2953	19.1173	19.755	13.8042	13.9955	13.9716	14.0412	14.094	20.4072	21.1219	21.6767	21.8303	21.3096	18.0271	19.3533	18.4171	17.9317	18.9325	19.777388731340587	NaN	NaN	18.985002477188651	NaN	NaN	NaN	NaN	NaN	NaN	20.876171504330394	22.388601826602311
protein_1333	C3SVH2	Hypothetical protein	mscS	3.36727	1		1.66802	0.00971212	UP	4.54018	2.94589e-07	UP	2.84093	0.000107637	UP	Cluster -1447	13	18.7175	17.1693	15.4968	18.8964	16.4628	13.8042	13.9955	13.9716	14.0412	14.094	18.917	19.2892	20.6207	21.1958	20.9247	19.1237	18.2243	19.239	18.5395	17.4809	19.62955228484886	NaN	15.660862207825442	18.82641504076545	NaN	NaN	NaN	NaN	NaN	NaN	19.427969968035779	20.739649025740245
protein_547	A0A0H0LRH4	NAD(P) transhydrogenase subunit alpha	pntA	2.94883	0.0158188	UP	1.97517	0.0913662		4.52592	0.000684353	UP	3.55226	0.00485535	UP	Cluster -1447	19	20.5052	18.7316	15.0976	21.6748	18.7604	17.2974	11.6596	16.3598	17.3956	17.3132	21.0925	22.9965	22.7668	23.1486	22.5265	19.607	20.4785	19.8789	20.6524	22.0383	21.379695679642538	19.198309302787504	15.25992564835377	21.555602955699005	18.431108655546648	17.450126267549813	11.704141408237746	NaN	17.541595783769672	17.300902154190215	21.56625076637555	24.309613710509467
protein_218	A0A066RA23	Hypothetical protein	nadR	1.95115	0.0104257	UP	0.00914235	0.989468		4.51152	3.20357e-06	UP	2.56951	0.0014108	UP	Cluster -1447	17	18.6017	14.4618	15.9525	18.5549	18.0299	14.5388	15.2683	16.0202	14.9532	15.0646	18.4125	20.0509	20.0762	20.3022	19.6066	20.3491	20.1089	20.0853	19.909	17.9504	19.531935387439994	14.931873234345316	NaN	18.556579022804254	17.776074421818432	14.74750593808281	NaN	15.351926139966062	15.135921667241082	NaN	18.9200329499674	21.603505416926843
protein_704	A0A2H3MMK2	Peptidyl-dipeptidase Dcp	dcp	1.78362	0.00774337	UP	0.949563	0.12829		4.51098	5.03786e-07	UP	3.67692	7.65539e-06	UP	Cluster -1447	19	20.1077	17.039	17.3941	19.7435	18.0656	15.131	17.126	16.8575	18.4191	15.8983	21.3576	22.2461	22.4194	22.5214	22.19	20.9959	20.8729	21.0782	20.9667	22.073	20.974381783211903	17.503588498490068	17.557977426630494	19.616319814992615	17.735931786981883	15.279610581052486	17.16641025954376	NaN	18.561600830332125	15.886455837747148	21.823836752054262	23.531713259258222
protein_573	A0A0H0R8I8	DNA helicase	helD	0.476368	1		-0.276536	0.617633		4.47295	1		3.72005	2.04583e-06	UP	Cluster -1447	8	15.1522	13.8667	12.9527	14.5364	15.7804	13.8042	13.9955	13.9716	14.0412	14.094	16.4738	17.5894	19.5807	19.7328	17.5118	18.6248	18.4284	18.6413	18.3444	18.2323	16.072455046992832	NaN	13.125930010066666	NaN	NaN	NaN	NaN	NaN	NaN	NaN	16.984454062879099	19.228998781321557
protein_257	A0A066RG07	Ribosomal RNA small subunit methyltransferase F	yebU	1.65386	0.0289397	UP	-3.50925	8.42407e-05	DOWN	4.47099	4.6956e-06	UP	-0.692119	0.333922		Cluster -1450	15	16.5201	19.2047	14.3269	17.9399	19.6382	16.0097	15.5647	15.8739	15.8582	16.054	16.9406	16.6306	16.7492	16.9999	16.849	21.427	19.5713	20.6215	19.4298	20.666	17.452168833549564	19.674401257271441	14.494668111936729	17.957991885610337	19.396863958719972	NaN	NaN	NaN	16.046403577948112	NaN	NaN	18.200453248235664
protein_2416	Q9F8R4	HPr family phosphocarrier protein	ygbM	1.69509	0.000224639	UP	-0.354785	0.349772		4.46986	4.0027e-10	UP	2.41998	3.59141e-06	UP	Cluster -1447	20	17.9697	20.3738	18.3745	19.7057	19.6443	17.2497	18.3055	17.1565	18.0112	16.8697	21.9511	21.5485	21.6328	21.2414	21.794	22.1556	21.8394	21.975	22.0158	21.9561	18.812194857662416	20.830077737378804	18.541298156479954	19.557433784751453	19.315249087370287	17.387116160700039	18.333138312568725	16.313152301265781	18.142081323159832	16.855379506866097	22.392003325337765	22.757861472308235
protein_1129	C3SKB2	Magnesium transport protein CorA	corA	1.40998	0.0429012	UP	0.709675	0.287493		4.46663	1.80545e-06	UP	3.76632	1.59178e-05	UP	Cluster -1447	19	18.8214	16.1443	13.9435	17.8488	15.8147	15.1788	14.7178	15.6806	15.3399	14.6058	20.0477	20.3304	20.8271	19.7884	20.4108	19.4521	19.4541	18.4831	19.5791	20.8875	19.744548091899993	16.605307331208344	14.107445952840635	NaN	15.594426666789403	15.392968045296181	14.782419827747242	15.056163512057433	15.530942736539084	14.568852729157351	20.544945572132139	21.928271601034933
protein_816	A0A6D2FJV0	ATP-dependent RNA helicase HrpA	hrpA	4.00091	1		2.29335	0.000121053	UP	4.46092	1.90482e-08	UP	2.75335	1.50331e-05	UP	Cluster -1447	15	18.7074	16.914	17.1752	18.7039	17.0604	13.6605	13.98	14.0169	13.8519	13.0471	18.8583	20.8495	20.8975	21.2927	20.4297	17.2671	18.0173	18.6627	17.7763	19.1376	19.640073494419433	17.386668333908794	NaN	18.70499040183061	NaN	NaN	14.047217656973777	NaN	NaN	13.020103155451499	19.371680730851459	22.403763815760435
protein_407	A0A0C2B2L3;W8SUW1	L-serine dehydratase	tdcG;tdcG_1	2.91717	1		-1.07015	1		4.40145	1		0.414134	1			5	17.2744	16.7922	16.5345	17.5549	16.3364	13.8042	13.9955	13.9716	14.0412	14.094	16.5105	17.3014	17.5884	17.8212	17.3416	18.1511	18.1379	18.2957	17.8646	19.4644	NaN	NaN	NaN	NaN	16.149328362854991	NaN	NaN	NaN	NaN	NaN	16.994740136916171	NaN
protein_453	A0A0D7GZE1	Amino acid dehydrogenase	ykgF	2.50248	1		1.5531	0.00192264	UP	4.38386	5.78883e-09	UP	3.43448	2.25653e-07	UP	Cluster -1447	13	16.0636	17.3097	16.9393	17.2138	14.8925	13.8042	13.9955	13.9716	14.0412	14.094	18.4979	19.8031	20.5006	20.5082	20.2815	18.2265	17.9945	18.4259	17.9975	19.1814	16.995502184999761	17.786085807113672	NaN	NaN	14.628895457767504	NaN	NaN	NaN	NaN	NaN	19.015841873645133	21.337856623957823
protein_1059	C3SGL2	Lysine--tRNA ligase	lysS	2.3497	2.35973e-05	UP	1.53397	0.00171577	UP	4.37151	4.00485e-09	UP	3.55578	9.29394e-08	UP	Cluster -1447	20	23.1401	21.8942	21.2012	23.0834	21.46	19.7455	19.9362	18.8613	20.2607	20.2267	24.5463	25.8813	26.0937	26.318	25.7184	23.8473	24.1139	23.8721	23.9701	25.0844	23.677198675230422	22.245089261718388	21.326723709340218	22.743708374422376	21.123211564026409	19.80901057146486	19.867843237914268	17.925526624148322	20.320938566438354	20.15874872077622	24.777935241494102	26.597411007264572
protein_1851	E2QH56	Efflux pump membrane transporter	acrB_1	2.88601	1.13804e-05	UP	1.98726	0.000638496	UP	4.36779	3.78795e-08	UP	3.46904	1.03817e-06	UP	Cluster -1447	19	21.9608	20.2554	19.3513	22.1931	20.0761	17.4714	17.5719	17.7671	18.7185	17.8778	22.9632	24.4761	24.6546	24.8979	24.1901	21.8172	22.4405	22.1633	21.9251	22.8995	22.650611582845418	20.668094824816016	19.521036585116285	21.944215400099456	19.75975720163693	17.578882120912272	17.556223726786492	NaN	18.811301621102469	17.846332683714991	23.278822731011424	25.357608668852446
protein_2404	Q849X4	Antimicrobial resistance protein Mig-14	orf44	2.44972	0.0076353	UP	2.81949	0.00281149	UP	4.32301	4.79952e-05	UP	4.69277	1.83859e-05	UP	Cluster -1447	14	18.7059	14.8546	14.4254	19.5694	14.5997	13.8042	13.9955	13.9716	14.0412	14.094	20.0816	21.2455	21.4825	21.6668	21.1426	17.9253	17.9398	18.5526	17.3262	19.7775	19.620815872429116	15.33115838050743	NaN	19.506707572544876	14.30103170273579	NaN	NaN	NaN	NaN	NaN	20.592205898641158	22.709873777817059
protein_14	A0A023LD27	Holo-[acyl-carrier-protein] synthase	acpS	0.200863	1		-0.497501	0.0162894		4.32226	6.97259e-15	UP	3.6239	1.5171e-13	UP	Cluster -1447	12	13.7659	13.8641	13.8547	14.0448	14.1144	13.6715	13.2848	14.0609	13.6355	13.9869	17.9675	17.3226	17.4869	17.2812	17.7052	18.2367	18.1781	18.044	18.3178	17.4743	NaN	NaN	NaN	NaN	NaN	NaN	13.353822241310462	NaN	NaN	13.947207717989228	18.457248602448505	18.968644295904017
protein_812	A0A6D2FHW1	Acetyl-CoA hydrolase/transferase family protein	scpC	3.17213	1		-1.55187	0.00275423	DOWN	4.31624	1		-0.407757	0.374955		Cluster -1447	7	16.8722	17.3199	16.7183	17.1983	17.6584	13.8042	13.9955	13.9716	14.0412	14.094	17.5331	16.825	17.201	17.8786	14.2905	18.2212	18.3992	18.3616	18.2665	18.2391	17.791181970350394	NaN	NaN	NaN	NaN	NaN	NaN	NaN	NaN	NaN	18.046479251253196	18.473456052743167
protein_1924	E2QME8	Diamine N-acetyltransferase	speG	2.03672	2.34172e-05	UP	0.850728	0.0301413		4.31258	5.0264e-10	UP	3.12658	7.45494e-08	UP	Cluster -1447	20	19.2219	18.1568	17.9638	19.432	18.5164	16.1834	16.7535	15.3058	17.7943	17.0704	21.3064	21.8949	21.8911	21.9801	21.8513	20.7117	20.8493	20.9812	21.141	20.9871	20.107477343997754	18.62403097731368	18.121821841370728	19.328042720157722	18.188769441711575	16.343324536236143	16.803775195234593	14.521305982116646	17.944738365650476	17.054264821608658	21.788643187711997	23.255401638924482
protein_728	A0A2X5SAE1	Putative pyridine nucleotide-disulfide oxidoreductase	merA	2.01643	0.00414577	UP	-0.406076	0.517509		4.30352	1.49294e-06	UP	1.88101	0.00673088	UP	Cluster -1447	17	18.5289	14.7872	16.7636	18.3756	18.5897	14.492	15.2743	14.9831	17.1838	15.0295	19.864	19.7329	19.1615	18.5802	19.1114	19.6873	19.1685	20.1677	19.8772	19.5797	19.460662064290876	15.257317488967253	16.930328357408449	NaN	18.342479257767078	14.703481860836817	NaN	NaN	17.369628015490122	15.000047989240743	20.373576125822304	21.294900815498885
protein_1725	C3TM72	Protein-export membrane protein SecF	secF	3.02257	0.00134732	UP	1.55558	0.0672455		4.26482	4.37965e-05	UP	2.79783	0.00252505	UP	Cluster -1447	18	18.8386	16.3795	15.8268	19.2913	18.4912	15.1786	13.6884	14.5201	16.2852	14.0423	19.1193	21.1147	21.0376	21.0976	20.4473	18.2361	18.2184	17.8786	18.6628	22.0429	19.769061700864381	16.850150203199046	15.991958007610734	19.290854256511452	18.236072134800374	NaN	13.754323839315552	NaN	16.467763145210373	14.012982375029981	19.627746625979984	22.665350283544598
protein_1678	C3TJ37	DNA-binding transcriptional regulator NagC	nagC	1.97487	0.00294634	UP	1.19487	0.0523472		4.23616	7.44733e-07	UP	3.45616	1.07413e-05	UP	Cluster -1447	17	18.6009	16.9234	15.8117	17.1107	16.174	15.5172	14.0677	15.7413	14.0161	15.4039	19.4887	20.1766	20.6	21.5684	20.0677	17.8813	18.6768	19.843	18.8195	20.7065	19.532200093205788	17.395015255667083	15.977908192722806	17.109967328471704	15.919594273366839	15.726492258124944	NaN	NaN	14.199557329486451	NaN	19.999307087509376	21.727829617865886
protein_253	A0A066RFM0	5-dehydro-2-deoxygluconokinase,aminoimidazole riboside kinase,Uncharacterized protein conserved in bacteria,ribokinase,pfkB family carbohydrate kinase	iolC_1	2.31407	1		-0.564909	0.09367		4.23221	8.89165e-11	UP	1.35323	1		Cluster -1447	6	16.5672	16.1169	16.1201	16.1744	16.4982	13.8042	13.9955	13.9716	14.0412	14.094	18.2633	17.5579	17.507	17.5882	17.3264	17.2978	19.0117	19.1343	18.474	17.1497	NaN	NaN	16.280348496791362	NaN	NaN	NaN	NaN	NaN	NaN	NaN	NaN	NaN
protein_2207	J7QXX2	tRNA sulfurtransferase	yajK	3.93513	6.19856e-07	UP	1.70925	0.00450726	UP	4.2079	2.40656e-07	UP	1.98203	0.00142547	UP	Cluster -1447	19	20.2501	18.0212	18.0906	20.3371	18.2614	14.2486	15.111	15.3906	15.9093	14.6255	20.346	21.17	21.2651	21.3556	20.734	18.566	19.1289	18.6412	18.9352	21.0531	21.171868059432576	18.494706780145247	18.25239517897608	20.299169776800959	17.978056276846097	14.445512820882831	15.176360176099204	NaN	16.082192710832267	14.600598238368072	20.854420240540822	22.673434795320379
protein_909	A0A7L7FH66	Multidrug efflux transporter outer membrane subunit MdtP	mdtP	-0.0722354	0.883837		-0.591336	0.240673		4.19532	7.96525e-08	UP	3.67622	5.31969e-07	UP	Cluster -1447	11	13.7564	13.8792	12.6701	15.7358	13.5037	13.8042	13.9955	13.9716	14.0412	14.094	18.076	17.721	17.5864	17.4376	17.1054	18.3086	18.5932	19.0045	18.7118	16.265	14.629931443203386	14.321047274882661	12.82723352532698	15.966915455011886	NaN	NaN	NaN	NaN	NaN	NaN	18.533033095100947	19.400034276478141
protein_1193	C3SPD2	Cell division protein FtsX	ftsX	1.16617	0.0230057	UP	1.19367	0.0203594	UP	4.17585	4.90281e-08	UP	4.20335	4.44451e-08	UP	Cluster -1447	17	17.5983	14.8492	15.1721	15.4648	14.9566	13.8141	15.2477	14.9707	13.4903	14.6874	19.462	19.6646	20.0497	20.0077	19.8737	18.128	18.4113	18.5863	18.1428	19.821	18.515889986311887	15.308157686311899	15.337221175146096	15.558402775138568	NaN	14.030261924787592	15.31405211919332	NaN	13.684529482418487	NaN	19.958398367351183	21.286195287135726
protein_2564	W8TX25	ABC transporter ATP-binding protein	phnK	3.34539	1		-0.337019	1		4.11677	1		0.434365	1			8	16.9375	17.3785	17.2994	17.0681	17.9499	13.8042	13.9955	13.9716	14.0412	14.094	17.5275	18.0123	17.7267	17.5785	17.9602	17.4273	17.0004	17.4477	17.5297	21.0852	NaN	NaN	17.460319901301702	17.123515213832253	17.725772304916653	NaN	NaN	NaN	NaN	NaN	NaN	19.604882563999336
protein_2227	J7R003	FAD-dependent oxidoreductase	ndh	3.30813	0.000125628	UP	1.81687	0.0157472	UP	4.08562	1.10949e-05	UP	2.59437	0.00128429	UP	Cluster -1447	19	20.4301	18.6745	17.8864	21.7766	17.2811	17.3015	16.7958	15.2539	14.6749	15.482	20.7442	21.921	21.996	22.4722	21.8872	19.5607	19.9524	19.8424	20.1162	20.4645	21.319047083620664	19.143907307548652	18.045807645208672	21.675352576958545	16.955990382606274	17.464787423627079	16.848576486309401	NaN	14.828012484860926	15.467595998309848	21.231591990146143	23.2903534035175
protein_480	A0A0F3SA10	DNA-binding protein	A9R57_14480	-0.0525005	1		-0.115805	0.647952		4.0774	2.61097e-12	UP	4.01409	3.40903e-12	UP	Cluster -1447	10	13.7659	13.8641	13.8547	14.0448	14.1144	13.8042	13.9955	13.9716	14.0412	14.094	18.4261	17.9417	17.796	17.5212	18.0294	18.7715	17.6019	17.103	18.2971	18.52	NaN	NaN	NaN	NaN	NaN	NaN	NaN	NaN	NaN	NaN	18.94553928282431	19.519660437806213
protein_475	A0A0E1IQ83	(Fe-S)-binding protein	aegA	1.59128	1		-0.656168	0.298109		4.07298	2.93108e-06	UP	1.82554	0.00796736	UP	Cluster -1447	12	15.194	15.2197	15.2895	15.4925	16.6672	13.8042	13.9955	13.9716	14.0412	14.094	14.0101	17.708	18.3134	18.4829	18.4761	17.8777	17.98	17.7129	18.3812	18.3195	16.111857000450104	NaN	15.45812140412392	NaN	NaN	NaN	NaN	NaN	NaN	NaN	14.512171320426878	19.340313685313642
protein_2254	J7R2M1	Peptidase	yegQ	2.15639	0.00973995	UP	1.12535	0.149012		4.03591	3.78532e-05	UP	3.00486	0.000784194	UP	Cluster -1447	20	18.4323	17.1544	15.8873	19.7273	18.1519	13.1965	15.6461	18.3275	15.9005	15.5008	19.6051	20.982	21.2374	21.35	21.203	19.5439	19.3261	19.6258	19.4909	20.7642	19.358826436699346	17.624794028240153	16.049293396358291	19.71206967106669	17.884415002759656	13.399625069625198	15.711051201957259	17.644912464409504	16.077627302069761	15.471268764173583	20.110367586971289	22.513855998931742
protein_422	A0A0C2EGU0	6-phospho-beta-glucosidase	bglA	1.84206	0.00108524	UP	0.65352	0.185535		4.03202	9.72468e-08	UP	2.84349	1.11478e-05	UP	Cluster -1447	20	21.7255	20.4171	20.4084	22.432	19.8226	19.3011	19.4817	17.442	20.1347	19.2359	23.0749	23.8725	23.9692	24.2736	23.8328	23.4585	23.0954	23.4567	23.0824	22.6624	22.384358467476989	20.817144261208693	20.571144715278514	22.161080264074236	19.498844338237831	19.402157284608531	19.456404752927725	16.496735211937505	20.221522575567509	19.197721114236447	23.369650606993968	24.713183276334298
protein_465	A0A0E1IJK8	Succinate semialdehyde dehydrogenase [NAD(P)+] Sad	sad	2.396	7.30279e-05	UP	0.131881	0.782147		4.02995	8.38209e-08	UP	1.76583	0.00142208	UP	Cluster -1447	14	14.92	17.397	16.5798	14.7862	18.2034	13.8042	13.9955	13.9716	14.0412	14.094	18.0547	18.1825	18.0879	18.4942	17.8964	17.6886	17.9922	18.4174	17.7727	18.1854	15.842077749665565	17.859164698899285	NaN	14.867235296016991	17.997118823299914	NaN	NaN	NaN	NaN	NaN	18.557121116586316	19.798123375213734
protein_529	A0A0H0H1Q4	CDP-diacylglycerol--serine O-phosphatidyltransferase	pssA	2.23367	0.00546927	UP	1.84833	0.0177027	UP	3.98557	2.37643e-05	UP	3.60023	7.60089e-05	UP	Cluster -1447	19	19.8865	17.3483	16.4734	20.7328	15.8238	15.1962	15.0761	16.1124	16.7958	15.9159	20.5673	22.1069	21.9029	22.2141	21.4747	19.6923	20.0611	19.5383	19.8903	19.8423	20.79895860986764	17.82156224495828	16.632956869368702	20.671395592971908	15.522679603722894	15.382911051107543	15.139679245226402	NaN	16.962220487402895	15.894635425896102	21.071835615590896	23.572098718771599
protein_538	A0A0H0LHK9	Intracellular growth attenuator protein IgaA	yrfF	0.830195	0.125403		0.495353	0.350361		3.9399	4.56109e-07	UP	3.60505	1.54797e-06	UP	Cluster -1447	17	16.7225	16.4985	14.8547	17.0841	19.1002	16.1278	15.7947	16.1009	16.0476	16.038	19.7747	20.7146	20.7678	20.9222	20.1059	19.9091	19.3732	19.7293	19.803	20.994	17.645180986946226	16.973151365058612	15.017800147635411	17.04509412110799	18.817292856865006	16.325402085996163	15.860783888825793	NaN	NaN	NaN	20.285485643029219	22.217614796662804
protein_2180	J7QU11	Bifunctional malic enzyme oxidoreductase/phosphotransacetylase	b2463	1.73875	0.00112992	UP	1.15168	0.0197122	UP	3.93576	6.3483e-08	UP	3.34869	6.47598e-07	UP	Cluster -1447	20	24.9376	23.2382	23.0314	25.0085	23.7676	22.5021	22.2608	21.412	22.5275	22.5872	26.3502	27.4945	27.6515	27.8876	27.3429	25.6944	25.9675	25.8165	25.7499	27.7401	25.373998502359985	23.575834592471793	23.126192318599479	24.709650414854309	23.467117843789712	22.537091605079073	22.169901559634368	20.507121393689246	22.566703160367165	22.504158819571146	26.497591964174902	28.096090607017725
protein_1196	C3SPR7	Glycogen synthase	glgA	3.40931	0.00035865	UP	1.73889	0.038503	UP	3.91882	8.50995e-05	UP	2.2484	0.00979681	UP	Cluster -1447	19	21.103	18.5168	16.5025	18.8508	19.8677	13.5902	15.9255	15.1803	16.8298	16.2685	20.1968	21.451	21.7231	21.6599	21.0521	18.264	19.8173	19.0315	18.5486	21.7271	22.014416306363579	18.99001308326546	16.66195577988228	18.787473137142971	19.565223265010296	13.775980577083152	15.988815584819008	NaN	16.995629153888743	16.247571541477914	20.700899961312977	22.912409008785097
protein_737	A0A377A4K7	Helix-turn-helix domain-containing protein	gpC_2	2.95331	1		-1.19703	0.00431647	DOWN	3.90982	1		-0.240521	0.520743		Cluster -1447	8	17.2218	16.9081	16.6937	17.2703	16.5791	13.8042	13.9955	13.9716	14.0412	14.094	17.6084	16.8067	16.2692	15.5762	17.2098	18.2228	18.7272	17.4491	18.403	16.6535	NaN	17.372542022372794	NaN	NaN	NaN	NaN	NaN	NaN	NaN	NaN	18.118692723248532	NaN
protein_1058	C3SGH2	Anaerobic C4-dicarboxylate transporter	dcuA	5.19836	3.13838e-06	UP	2.67302	0.00315101	UP	3.90715	9.62818e-05	UP	1.3818	0.095544		Cluster -1447	18	19.9898	18.0904	16.748	21.0705	16.0764	13.1376	13.0057	13.2723	14.6591	11.9087	18.448	19.9995	19.9871	20.4596	19.99	15.9095	17.3649	16.6833	17.0731	18.4883	20.906686586830009	18.548473502008864	16.911860076177241	21.162176784107615	15.872980218407115	13.352843474696522	NaN	NaN	14.852378326705306	11.869975478513192	18.942090060197465	21.618714383120878
protein_2101	J7QFZ2	Dihydrofolate synthase/folylpolyglutamate synthase	folC	0.676453	0.45878		0.863026	0.346858		3.8992	0.000367792	UP	4.08577	0.000231478	UP	Cluster -1447	20	19.7312	16.3409	17.4821	18.5618	14.4545	17.5403	16.399	13.1645	18.2907	17.7939	20.4855	21.7035	21.6145	21.6599	21.5361	20.9382	20.7975	20.8588	20.5291	19.5607	20.643716703726174	16.812661666428056	17.64010997385639	18.503862997200592	14.154383020275835	17.727213846910502	16.461976567033538	12.438721690990917	18.456582465477297	17.770322559576186	20.987515395771315	23.173375948741764
protein_82	A0A037YKC2	EIIBCA-Man	frvB	-0.0525005	1		-2.84883	1		3.8403	1		1.04397	1			5	13.7659	13.8641	13.8547	14.0448	14.1144	13.8042	13.9955	13.9716	14.0412	14.094	14.6403	15.0633	14.5932	15.6152	14.9517	17.3006	17.8362	17.5087	17.7764	18.686	NaN	NaN	NaN	NaN	NaN	NaN	NaN	NaN	NaN	NaN	15.092257494828161	NaN
protein_1354	C3SWT7	Ribosomal RNA large subunit methyltransferase M	rlmM	1.19128	0.123589		1.70854	0.0324438	UP	3.83125	5.95367e-05	UP	4.34852	1.35032e-05	UP	Cluster -1447	19	16.4315	14.0968	11.0627	14.6647	13.6984	12.0053	12.5318	13.4911	11.8241	14.1454	17.6974	18.2457	18.7076	18.3571	18.689	14.8223	16.8732	16.6872	17.0873	17.684	17.2570351186896	14.526211894137612	11.218563236190271	15.020150046468153	13.59684315460493	12.215593666890634	12.615697218613668	NaN	11.986165582278025	14.082344919823637	18.110912473852341	19.952955989726551
protein_451	A0A0D7GYA7	Glyoxylate-inducible transcriptional repressor of all and gcl operons	allR	1.78875	0.000108439	UP	0.252787	0.495921		3.83048	3.6618e-09	UP	2.29452	5.80038e-06	UP	Cluster -1447	20	18.0821	17.3953	17.5973	18.097	16.0406	16.11	16.1031	14.4551	15.3178	16.2826	19.2656	19.6659	19.9402	20.0038	19.8095	19.477	19.5834	19.6463	19.5278	19.1866	19.008893614930642	17.858967482369923	17.761267480403724	18.132979610992834	15.807442974487728	16.322595398325159	16.167657268398198	13.814822761558091	15.505715428927715	16.247536124879566	19.765600850932834	21.24709410915694
protein_803	A0A6D2FCE7	Zinc/cadmium/mercury/lead-transporting ATPase	zntA	1.61098	0.0130523	UP	1.3818	0.029647	UP	3.82884	3.6397e-06	UP	3.59966	8.00989e-06	UP	Cluster -1447	18	19.5982	17.3216	15.4101	18.2215	16.7378	15.3046	15.7699	16.1282	16.0454	15.9863	20.4787	20.7813	21.5069	21.4652	21.0554	19.1046	19.2563	19.2279	19.3087	21.4811	20.518240420060515	17.795917257544112	15.571847429814206	18.176762883683224	16.449914357893082	15.49937566424367	NaN	NaN	16.217084897152134	15.963090242908478	20.987600577594044	22.274986312781358
protein_368	A0A0B0XX09	Cation:dicarboxylase symporter family transporter	tcyP	0.289656	1		1.58598	0.00229234	UP	3.77013	1.08832e-07	UP	5.06646	1.15761e-09	UP	Cluster -1447	11	13.3672	14.5089	14.0943	15.1038	14.2805	13.8042	13.9955	13.9716	14.0412	14.094	18.6792	19.5561	19.6452	19.5221	19.2844	17.0221	17.7209	17.0537	16.9973	19.9631	14.303495376790378	NaN	NaN	NaN	NaN	NaN	NaN	NaN	NaN	NaN	19.200480069309801	21.126976646170839
protein_493	A0A0F3T7H2	Phosphotransferase RcsD	rcsD	0.73383	0.411082		0.755186	0.397863		3.75529	0.000418143	UP	3.77665	0.000395961	UP	Cluster -1447	19	18.2766	17.6955	18.0541	17.4254	12.9955	13.832	17.6557	16.2978	17.7145	15.2781	20.0179	20.9556	21.1001	21.0106	20.2461	20.7167	20.1202	20.3213	18.4679	19.9283	19.204823503066997	18.167288767921093	18.217909906285144	17.410739103232679	12.729750308402606	14.036559996979548	17.721466386064218	NaN	17.893230418350832	15.249991161030291	20.526448203278871	22.489808534722094
protein_2280	J7R4S3	Aldolase	ygbL	1.76821	0.0211998	UP	-0.625973	0.38356		3.75136	4.24126e-05	UP	1.35717	0.0685884		Cluster -1447	18	13.7737	17.8355	14.442	16.2189	18.0263	14.2389	14.6631	14.6151	13.2953	14.6431	18.3332	17.2252	17.0231	16.9969	17.504	18.6299	18.5401	18.0888	18.7528	16.2007	14.651219906073411	18.278387293655108	14.599477039708542	NaN	17.872452447638846	14.450128684590689	14.735984326524857	NaN	13.476746203939467	14.592924155627639	18.793739825458339	18.900640131144083
protein_2185	J7QUZ3	2-hydroxy-3-oxopropionate reductase	b2736	1.62527	0.00738084	UP	0.116824	0.83083		3.74193	1.65341e-06	UP	2.23348	0.0006001	UP	Cluster -1447	20	19.4226	21.9877	19.1582	22.4247	22.3102	19.8472	19.0302	18.5046	19.5885	20.2065	23.0806	23.227	23.4258	23.5344	23.2031	23.1733	23.0586	23.2036	22.8498	23.6014	20.083423490379744	22.388514477137353	19.321301600815993	22.155131736556466	21.986889950557391	19.948602501377383	19.005507777215488	17.559644463873212	19.675607525899615	20.168611159140283	23.376467325938812	24.070168018384059
protein_4	A0A023KP64	Sodium/proline symporter	putP	3.91074	1		2.17021	0.00165714	UP	3.69829	6.04192e-06	UP	1.95776	0.00370536	UP	Cluster -1447	11	18.3894	17.6958	16.5499	18.7518	18.0732	13.8042	13.9955	13.9716	14.0412	14.094	19.0487	19.9226	20.2341	20.1702	19.8734	15.8892	16.8492	16.9838	18.4238	20.252	19.312346328465676	NaN	NaN	NaN	NaN	NaN	NaN	NaN	NaN	NaN	19.569104627170333	21.406985026444627
protein_1013	C3SDC8	AMP nucleosidase	amn	1.16005	0.052361		1.15189	0.0538731		3.68184	3.30126e-06	UP	3.67368	3.39816e-06	UP	Cluster -1447	20	22.0818	20.6375	20.34	21.8525	20.4352	19.3357	20.0531	20.5162	20.039	19.6028	23.2921	24.8575	25.0849	25.6626	24.8183	22.689	23.2776	23.0049	23.0314	25.9532	22.676871009532761	21.012542840497293	20.487712483168139	21.536994488510054	20.099449266879617	19.42242618330425	20.008495918547876	19.569825761971956	20.115619042688632	19.552446210568373	23.552402351443497	25.627350003428504
protein_16	A0A023LEM9	Propionate kinase	tdcD	1.64869	0.000138145	UP	0.251808	0.472262		3.66941	2.85394e-09	UP	2.27253	3.07393e-06	UP	Cluster -1447	20	17.8303	17.8664	16.9587	18.9649	18.3387	15.3152	16.3865	16.5108	17.3003	16.2028	20.5195	20.5989	20.1895	19.9513	20.0624	20.1433	19.8458	19.494	20.317	20.2625	18.754174405637929	18.337657613548604	17.119865165388763	18.939130081246844	18.06329521839173	15.515099206242844	16.451354408129273	15.818498796724286	17.474870430628091	16.174587316172797	21.024941602146065	22.117636950991557
protein_17	A0A023LI45	tRNA pseudouridine synthase D	truD	0.407187	0.196176		0.195026	0.52845		3.6543	4.27816e-10	UP	3.44214	1.1228e-09	UP	Cluster -1447	20	20.9843	20.3533	19.9665	18.6886	20.2601	19.7987	18.9501	20.103	19.5325	19.8325	23.3392	23.3905	23.6483	23.6105	23.475	23.5239	23.3258	23.3732	23.2043	23.0612	21.659041673343982	20.759269491310668	20.132161884757213	18.428822228318385	19.939364566240979	19.902511594382119	18.929076037220668	19.160342200864893	19.621507706090881	19.796829887593727	23.643877203975407	24.252503026576864
protein_2023	J7Q8C8	Galactose/methyl galactoside import ATP-binding protein MglA	mglA	-0.525256	0.555205		2.01107	0.0334171	UP	3.65102	0.000555547	UP	6.18735	1.26633e-06	UP	Cluster -1447	16	20.5501	17.5407	15.235	19.1363	16.6378	19.6199	16.966	16.6844	20.2473	18.2086	22.9124	24.0615	24.451	24.8578	23.754	21.0827	21.9562	21.6173	21.4394	23.8859	21.26542023910412	17.96321049899429	15.40970251401043	18.904316210096624	NaN	NaN	16.957817360747907	NaN	20.345305397829129	NaN	23.247353744894941	24.980951653139947
protein_1743	C3TP92	Methionine import ATP-binding protein MetN	metN	1.5896	1		-0.607965	0.136579		3.64916	1		1.45159	0.00155115	UP	Cluster -1447	9	15.608	15.6589	15.6713	14.7831	16.1333	13.8042	13.9955	13.9716	14.0412	14.094	15.4967	18.3147	16.7707	18.0516	16.4787	17.7351	17.4686	17.9089	17.5696	17.4701	16.509011029630646	NaN	NaN	14.953778130003217	NaN	NaN	NaN	NaN	NaN	NaN	15.987745866360706	19.978750253536173
protein_709	A0A2I6IBW4	Four-carbon acid sugar kinase family protein	ygbK	0.129817	0.816941		0.405736	0.472285		3.64371	3.28086e-06	UP	3.91963	1.24074e-06	UP	Cluster -1447	17	12.3761	15.3964	15.1473	16.6272	16.447	14.8721	15.4105	14.4422	15.2258	15.3943	18.7501	19.363	19.2397	19.2888	18.9505	18.6655	18.5066	18.3707	18.4514	19.5693	13.284315164120001	NaN	15.308083008698189	16.747652786347441	16.254875452435755	NaN	15.476303203243502	13.856172606840591	NaN	15.351532817883074	19.234800360746302	20.996341352595412
protein_81	A0A037YJW2	Soluble pyridine nucleotide transhydrogenase	sthA	1.77978	0.000141013	UP	1.20898	0.00432345	UP	3.64036	1.09958e-08	UP	3.06956	1.41824e-07	UP	Cluster -1447	20	22.1892	20.3973	19.8202	21.2772	19.9908	18.9157	18.9757	18.7162	18.9292	19.239	22.8475	23.9351	24.2675	24.249	23.7234	22.3804	22.5028	22.4841	22.3948	23.2154	22.875387038085112	20.807141608490966	19.987446502785374	21.025362370152344	19.671870142602348	19.02130460963922	18.957675118702873	17.775983791044897	19.019913730623259	19.204954595708717	23.159571693508365	24.812944924255444
protein_883	A0A7L7FDK6	5'-deoxynucleotidase	yfdR	-0.0525005	1		-1.64307	0.000129641	DOWN	3.63565	2.84565e-09	UP	2.04508	1.0454e-05	UP	Cluster -1447	9	13.7659	13.8641	13.8547	14.0448	14.1144	13.8042	13.9955	13.9716	14.0412	14.094	15.6622	16.3607	14.6147	15.8187	17.413	18.0123	17.8851	17.1652	17.2725	17.7497	NaN	NaN	NaN	NaN	NaN	NaN	NaN	NaN	NaN	NaN	16.158885768131292	18.027536725098908
protein_2468	W8T014	GTPase Der	der	2.26444	0.000362259	UP	1.40419	0.0142694	UP	3.62988	1.46389e-06	UP	2.76963	4.29873e-05	UP	Cluster -1447	20	20.449	19.1233	18.2686	20.1134	20.2585	17.0887	17.8247	17.1029	17.137	17.7373	21.5503	22.4077	22.681	23.0852	22.3367	20.1849	20.7275	20.4218	20.4245	23.2813	21.289576928243211	19.579047027874402	18.435700126888694	19.963643732996402	19.929743155956146	17.225427756533385	17.851559348312179	16.257659832546256	17.267110364209675	17.722852214541799	21.989336996498238	23.611384704164227
protein_2053	J7QAV7	Bifunctional aspartokinase/homoserine dehydrogenase	metL	1.74559	0.0276954	UP	1.58214	0.0435711	UP	3.61515	9.9442e-05	UP	3.4517	0.000162435	UP	Cluster -1447	16	17.8908	15.9427	14.4237	17.4655	16.7497	14.6066	14.7661	14.3296	15.0311	15.0111	18.9104	19.9634	20.5589	20.5861	19.7121	16.5816	18.5621	18.4321	16.9293	21.3151	18.82145262770884	16.410305590600721	14.591498971542732	17.497204736409355	16.516615705671775	14.821509928673633	NaN	NaN	NaN	NaN	19.418672687630181	21.544548592396453
protein_2233	J7R0I5	Transcriptional regulatory protein TyrR	tyrR	2.00215	0.000743397	UP	0.918295	0.079675		3.61425	8.23709e-07	UP	2.5304	7.04045e-05	UP	Cluster -1447	20	19.4752	17.3087	17.0043	18.5399	18.7341	17.1347	16.1434	16.1816	15.9418	15.65	19.5326	20.8042	21.5164	21.3899	20.4712	19.3673	19.5977	19.4883	19.3848	21.2847	20.396123716238268	17.780560912559483	17.164514153527719	18.504346115373338	18.451159988641333	17.331184628331766	16.207958033827037	15.479691860889217	16.1138357493912	15.623135607662963	20.037733541664615	22.309383091506334
protein_2324	J7R997	Modulator protein MzrA	yqjB	-0.0525005	1		-0.955301	0.0108728		3.60414	2.83324e-09	UP	2.70133	2.21689e-07	UP	Cluster -1447	10	13.7659	13.8641	13.8547	14.0448	14.1144	13.8042	13.9955	13.9716	14.0412	14.094	16.5185	17.0765	16.6763	16.4105	16.4689	18.3941	17.897	18.0586	17.8212	15.7563	NaN	NaN	NaN	NaN	NaN	NaN	NaN	NaN	NaN	NaN	17.017689249792745	18.720374534309745
protein_2532	W8TC95	DNA gyrase subunit A	gyrA	2.3465	0.000217416	UP	1.8083	0.00228668	UP	3.58531	1.39804e-06	UP	3.04711	1.14581e-05	UP	Cluster -1447	20	23.634	21.6213	21.3327	23.796	21.9045	20.2135	20.5026	19.1594	20.356	20.3246	24.1868	25.7108	26.0119	26.1896	25.425	23.09	23.6471	23.3049	23.4288	25.0119	24.172614907369432	21.972824239926034	21.458932970401616	23.45661010074976	21.567518494623716	20.277822358170198	20.434927787528668	18.223334303563981	20.416805978811286	20.257285626072818	24.419242540435839	26.428415904190871
protein_34	A0A024L4C4	Glucans biosynthesis glucosyltransferase H	mdoH	4.33514	1		2.05691	0.00375816	UP	3.54994	1.89051e-05	UP	1.27172	0.0546811		Cluster -1447	14	16.6508	17.2128	17.3986	17.5329	17.5497	12.8236	12.8359	13.3629	12.8068	12.8398	17.1237	18.5113	18.7952	19.4081	18.8651	14.1837	16.774	15.9262	16.2909	19.244	17.544154258582978	NaN	NaN	17.714232099681098	NaN	NaN	12.907574210955806	NaN	12.995392651554448	NaN	17.602007504659273	20.175534931813736
protein_864	A0A797LV85;A0A1M2QBM1	Starvation-sensing protein RspA	rspA	1.44196	1		0.219287	0.472657		3.54168	5.58972e-10	UP	2.319	3.58104e-07	UP	Cluster -1447	13	15.9042	15.7981	15.5272	15.9227	15.9893	13.2253	14.4148	14.2368	14.9505	15.1044	18.1248	17.3735	18.5037	18.4811	18.2535	17.6784	17.877	17.6485	17.8951	18.5411	16.820323583748191	NaN	15.69451840749935	NaN	NaN	13.443215530148192	NaN	NaN	NaN	NaN	18.62384434790922	19.006624946958656
protein_1569	C3TC87	Pseudouridine synthase	rluB	2.38282	0.00183455	UP	1.04105	0.128634		3.53539	3.77011e-05	UP	2.19362	0.0034951	UP	Cluster -1447	18	19.3382	18.2868	17.9589	18.95	19.2708	16.395	18.2537	15.1022	15.1032	17.0364	19.9235	21.024	21.4178	21.559	20.8486	18.2502	19.8777	19.877	19.2941	22.2686	20.236775558206279	18.757279313071933	18.116607943778252	18.864757444987923	18.952488166489395	NaN	18.311590458391827	14.342658074595869	15.261331001683143	NaN	20.418053843240124	22.435756818109613
protein_2554	W8TS30	1-deoxy-D-xylulose-5-phosphate synthase	dxs	2.75487	3.6299e-05	UP	1.34157	0.016501	UP	3.52699	1.64577e-06	UP	2.11369	0.000576247	UP	Cluster -1447	20	20.0238	18.5373	18.484	20.5405	19.4116	16.6007	15.7673	16.3482	17.5438	16.9629	20.2158	21.8168	21.9121	22.185	21.436	19.6891	19.6424	19.7374	19.8512	21.9377	20.913063462936648	19.005115260895582	18.641375976731997	20.442019127112395	19.085851698746136	16.763950179304064	15.819854010231737	15.571044511227958	17.696380768886922	16.945971856110237	20.701639647315133	23.193210594166796
protein_2342	J7RCW8	5'-nucleotidase (Nucleoside 5'-monophosphate phosphohydrolase)	yjjG	-0.472301	0.38576		-1.0243	0.069711		3.51159	3.18041e-06	UP	2.95959	2.66905e-05	UP	Cluster -1447	19	16.5446	15.1484	17.6563	15.2725	18.8505	17.2412	17.662	17.6902	16.4714	16.7692	20.2152	19.7994	19.7215	19.3497	19.1846	20.7134	20.3095	20.5404	20.4826	21.346	17.466617402483397	15.620806889344486	17.817409036606236	NaN	18.569187717898593	17.438691968734062	17.726967815709624	16.989357908646298	16.644433715733555	16.742741000955846	20.721765499375607	21.307088327722315
protein_106	A0A061KGD1	Alcohol dehydrogenase catalytic domain-containing protein	gutB_4	1.10075	0.0889491		-0.676452	0.283809		3.46512	2.2149e-05	UP	1.68792	0.0129337	UP	Cluster -1447	18	16.6092	17.1634	17.085	16.5144	14.6757	13.0921	14.8489	16.0033	17.4216	15.1781	18.8716	18.4578	17.8894	17.2304	18.0382	19.2262	18.2571	19.2726	18.8439	18.2698	17.510377083878968	NaN	17.244209581603883	NaN	14.492479130204062	13.304579487888748	14.915557312746506	15.430508089128461	17.610714882075104	15.133053887983642	19.350082378774044	20.101891058637495
protein_202	A0A066QTV7	HesA/MoeB/ThiF family protein	ygdL	1.42437	0.00134783	UP	0.284077	0.46037		3.4413	3.26004e-08	UP	2.30101	8.676e-06	UP	Cluster -1447	15	17.0669	15.8666	15.724	16.6937	14.9455	14.5236	14.3542	14.3947	14.5172	15.3851	17.6574	18.6439	18.9105	19.116	17.474	18.0026	18.0121	18.1708	17.7098	18.486	17.982020951355249	NaN	15.888721848002177	16.798826153470504	14.748958029904667	NaN	NaN	NaN	14.711371220878279	NaN	18.151852951657769	20.272070337886248
protein_2125	J7QIB1	C-type cytochrome	yhjA	2.89443	0.0011337	UP	2.16838	0.00966809	UP	3.42148	0.000236759	UP	2.69544	0.00205174	UP	Cluster -1447	17	18.4891	17.0576	13.3067	19.4855	16.6285	14.1932	14.0796	14.3111	13.7052	14.2061	18.5676	19.4343	20.1096	20.4373	19.8958	17.956	17.529	16.8838	17.4267	17.8072	19.408051877113998	17.517149334350716	13.471802206605576	19.571904261588298	16.423276798974715	14.409198652386038	NaN	NaN	13.899224732766582	NaN	19.064607526799502	21.051259399515185
protein_2322	J7R987	tRNA dimethylallyltransferase	miaA	1.09734	0.0841977		0.761829	0.2207		3.41061	2.12152e-05	UP	3.07509	6.98342e-05	UP	Cluster -1447	20	18.4972	17.1459	15.882	17.2293	18.6584	18.135	17.1416	13.9689	16.775	15.9057	19.9929	20.6343	20.8286	20.7945	20.538	19.463	19.9408	20.386	19.5431	19.6462	19.423672583001903	17.616278887524647	16.044001286691302	17.213719391217484	18.390701335520962	18.338043416191649	17.206575235284809	13.28611732009653	16.952016578632549	15.876117608182749	20.498162088873908	22.165855155757956
protein_1195	C3SPR2	Glucose-1-phosphate adenylyltransferase	glgC	3.65542	6.34341e-06	UP	1.87756	0.00473954	UP	3.3944	1.5902e-05	UP	1.61653	0.0125565	UP	Cluster -1447	19	21.227	19.8268	17.7368	21.1519	19.0452	16.1341	15.7243	15.449	17.0685	16.3348	20.354	21.8338	21.5865	21.8081	21.488	18.351	19.5691	19.3552	19.479	20.9283	22.11929853854495	20.295743155126427	17.894499249810341	21.057327135201295	18.721546489432619	16.300268717689011	15.778759136715827	14.677108480654409	17.222963723019269	NaN	20.843056913394268	23.221133160382422
protein_2074	J7QCT0	DUF4434 domain-containing protein	ybcH	0.353463	0.419964		-1.8049	0.000513141	DOWN	3.38637	2.72891e-07	UP	1.22801	0.0101866	UP	Cluster -1447	19	18.1952	17.8786	18.2539	18.3581	16.6038	17.4861	17.2991	16.1632	18.2584	18.3156	19.0108	19.3613	19.0228	18.4309	19.6039	19.9128	20.8386	21.0032	20.7846	21.915	19.119343409497827	18.351945975739479	18.416599219264086	18.326900793037783	16.325885143468138	17.68567602733766	17.364780159024718	15.464813742036283	18.433282973544689	18.289938722990808	19.519982865244408	20.87444140030048
protein_1244	C3SR87	Trk system potassium uptake protein TrkA	trkA	1.75102	1		0.098885	1		3.3795	1		1.72737	1			5	15.3569	15.4904	15.5681	16.5145	15.7317	13.8042	13.9955	13.9716	14.0412	14.094	17.8747	17.3661	17.4203	17.0727	17.5645	18.1606	17.5024	17.3875	17.3372	16.4162	16.269156089544229	NaN	NaN	NaN	NaN	NaN	NaN	NaN	NaN	NaN	NaN	NaN
protein_1018	C3SE02	Hypothetical protein	robA	2.5895	0.00298358	UP	0.985609	0.208544		3.36873	0.000298859	UP	1.76484	0.031224	UP	Cluster -1447	20	19.1861	17.9913	18.1194	20.5653	15.7826	14.7086	16.3553	13.3172	17.5	16.8162	19.3629	20.5112	20.3082	20.3445	19.9421	18.4279	19.1428	19.2861	19.0299	19.6542	20.114945990634741	18.458803889256185	18.28288028483842	20.575133974808402	15.532928116555862	14.917595851424796	16.420167484548553	12.656433801881075	17.682927394562967	16.783806530306034	19.866268380607472	22.070005640908324
protein_2047	J7QAA6	Dipeptide and tripeptide permease B	yhiP	3.03817	5.84781e-05	UP	1.81376	0.00605921	UP	3.36784	1.7641e-05	UP	2.14344	0.00173131	UP	Cluster -1447	16	18.406	16.0189	16.0574	19.1276	17.7683	12.5233	14.4247	15.4098	15.0867	14.7429	18.9903	19.5766	19.7152	20.2266	19.5865	18.0552	18.1229	18.2485	17.8241	16.7759	19.332100596961574	16.483156049342572	16.225075605715663	19.188309215316828	NaN	12.740225583035485	NaN	NaN	15.280872242298386	NaN	19.495159199293308	21.179079433026658
protein_388	A0A0B1KEN2	Class I and II aminotransferase	avtA	0.919961	0.000295296		-0.298568	0.164618		3.35447	2.83046e-12	UP	2.13594	4.7245e-09	UP	Cluster -1447	20	20.291	19.604	20.172	20.6367	19.7873	19.0937	19.3728	18.6729	19.6817	19.0703	22.0833	22.2624	22.2829	22.3202	22.2219	22.4128	22.2704	22.6164	22.3901	22.9739	21.037575017382924	20.032058416231347	20.344513292848241	20.422774105495666	19.472145228125928	19.207516662395879	19.368680206038423	17.754018364698236	19.781394935141606	19.043876262337509	22.43924137116014	23.241312873484354
protein_191	A0A066QL09	Fis family transcriptional regulator	ygeV	2.69551	1		2.44135	4.61342e-05	UP	3.34965	8.53182e-07	UP	3.09548	2.47374e-06	UP	Cluster -1447	13	17.7033	15.4749	15.7024	18.3429	16.1606	13.8042	13.9955	13.9716	14.0412	14.094	18.522	20.1068	20.1854	20.3624	19.6848	16.8628	17.8159	17.2243	17.4932	17.2584	18.638039180533578	15.949418661380857	NaN	18.345712763866359	NaN	NaN	NaN	NaN	NaN	NaN	19.040128620504369	21.664769650703565
protein_2238	J7R137	S-formylglutathione hydrolase	yaiM	0.949102	0.147209		-0.615102	0.339349		3.33911	4.46905e-05	UP	1.77491	0.0109957	UP	Cluster -1447	20	18.1422	18.3641	17.3686	17.0781	17.3816	16.6109	19.292	14.2839	16.5011	16.9011	20.0559	19.7148	19.5231	19.1315	18.7836	20.0142	20.254	20.9274	20.3516	18.7373	19.070146631768853	18.833580232046206	17.531238280550717	17.071504261780934	17.120379644653124	16.816330328970789	19.356998181981357	13.609190283350593	16.680359523513715	16.870497172482793	20.560651803394915	21.257113003976315
protein_1012	C3SDA4	Bifunctional adenosylcobalamin biosynthesis protein	cobU	0.959031	1		-1.10529	0.0297865	DOWN	3.32735	1.22462e-06	UP	1.26303	0.0147484	UP	Cluster -1447	16	15.2138	17.7534	16.65	17.0986	15.8193	16.4371	15.564	15.7061	14.0954	15.9374	18.5415	17.441	17.6326	17.3481	17.8869	18.803	18.4522	18.7803	18.3976	19.9436	16.126057098878217	18.209187747906178	NaN	NaN	15.624429938999683	16.652092906635207	NaN	15.113506146314501	14.288339815434822	NaN	19.031938071959086	19.071139697764554
protein_517	A0A0F5G990	Multifunctional CCA protein	cca	0.870658	0.00562054		0.131731	0.640433		3.3246	4.60212e-10	UP	2.58567	2.39948e-08	UP	Cluster -1447	19	18.1175	17.086	17.7127	16.7125	17.9877	16.9045	16.6771	16.77	17.258	15.6535	20.113	20.2948	20.0225	20.0135	20.1009	19.9343	20.0786	20.2567	19.6586	19.9579	19.041789313618349	17.559023753091889	17.875272997231704	16.68276146517066	17.710713626084758	17.10444273161464	16.742675221967026	NaN	17.433045829154509	15.627434137175012	20.621643865448835	21.809672839625023
protein_1455	C3T2F2	NADH-quinone oxidoreductase subunit J	nuoJ	2.45027	1		0.943791	0.060602		3.32267	1.35979e-06	UP	1.81619	0.00115694	UP	Cluster -1447	14	17.6162	17.0246	16.8146	17.3681	16.6629	14.4148	15.0483	14.0288	14.0678	15.6753	18.5909	18.5391	18.9999	19.4184	19.019	17.3419	17.7072	16.8664	17.7502	20.1827	18.541860424232624	NaN	NaN	NaN	16.447317348039384	NaN	NaN	NaN	14.2622049817688	15.641789289061908	19.095461412666218	20.142767709017438
protein_335	A0A093E3V2	FruA_1 protein	fruA	1.84704	0.00265556	UP	1.06395	0.0602745		3.32045	6.47903e-06	UP	2.53736	0.000147009	UP	Cluster -1447	20	21.1338	20.5055	18.8813	21.205	21.002	18.7418	17.9237	18.4425	18.8404	19.544	22.137	23.2535	23.5247	23.6097	22.8896	21.3094	21.6071	21.5633	21.442	24.1728	21.871461266309332	20.931048167510578	19.053356915070673	20.985682838512353	20.687045502512362	18.854365297338077	17.917587693682137	17.519763699198212	18.938499624178327	19.516481863687332	22.486092192521841	24.215549573860073
protein_1022	C3SE38	DNA repair protein RadA	radA	0.980686	0.0924171		0.817455	0.155812		3.31626	1.07008e-05	UP	3.15303	1.97812e-05	UP	Cluster -1447	19	17.4183	16.9916	15.3602	17.0844	16.8958	15.7558	15.3656	15.5448	17.4327	14.7481	18.8739	20.1766	20.4837	20.5366	19.4448	18.193	18.2968	19.156	18.87	20.9124	18.343910039434594	17.454300096973562	15.524260102471438	17.129785095323953	16.668232666433127	NaN	15.43021077544498	14.911111998437308	17.622151653519754	14.712355036074534	19.373063522430002	21.765008504885866
protein_1581	C3TCT2	Nitrate/nitrite transporter	narK	1.80775	1		1.33255	0.026957	UP	3.31042	1.13516e-05	UP	2.83523	6.9717e-05	UP	Cluster -1447	12	17.4121	16.2701	15.1967	16.7448	13.3216	13.8042	13.9955	13.9716	14.0412	14.094	18.1311	18.6952	18.8503	18.8636	18.5812	17.5034	16.8621	17.067	16.3807	18.6454	18.335305732062345	NaN	NaN	NaN	13.116884870463659	NaN	NaN	NaN	NaN	NaN	18.636607274908744	20.312994819712642
protein_343	A0A093FWX1	Glycogen debranching enzyme	glgX	1.08145	1		-1.52582	0.00554384	DOWN	3.29947	1		0.692206	0.170504		Cluster -1450	11	17.7009	14.077	14.1869	14.6097	14.7392	13.8042	13.9955	13.9716	14.0412	14.094	16.5289	15.2695	15.5666	16.0214	15.3883	17.3165	16.9948	17.2395	17.2413	17.6118	18.571558978673433	14.524039671679077	NaN	14.868914166858795	NaN	NaN	NaN	NaN	NaN	NaN	16.995865396689776	16.965079671685498
protein_108	A0A061KGT7	DeoR faimly transcriptional regulator	glpR_4	1.15239	0.0685588		0.653705	0.286396		3.29812	2.8297e-05	UP	2.79944	0.00017315	UP	Cluster -1447	19	17.543	14.6486	15.6859	17.8914	14.4288	15.2245	14.2835	14.945	16.1378	13.8448	18.1037	18.6842	19.6326	19.2768	18.4975	17.5529	18.3402	18.7474	18.0867	18.199	18.442270071299667	15.098341798050123	15.845629707257538	18.043765322177684	14.249557928724707	15.437348955931546	14.351153194894167	NaN	16.326824446664357	13.799904873624451	18.581975075103749	20.333191030622018
protein_206	A0A066R3V4	Thiazole synthase	thiG	4.76834	0.000414534	UP	-1.69825	0.142061		3.26986	0.00841249	UP	-3.19673	0.0097095	DOWN	Cluster -1450	18	17.2083	22.8486	15.822	22.9091	22.457	15.2042	16.0967	15.5539	15.1049	15.4435	17.6657	18.2751	17.4326	15.3852	16.5027	18.4096	19.3509	18.0703	18.2739	19.648	18.136056392839009	23.313750079082446	15.9891882464172	22.956506900101267	22.23274409644387	15.420006248577996	16.162731584007712	NaN	15.297156301585147	15.410557350184538	18.170990075117352	19.867891940606256
protein_1773	C3TQM7	UDP-N-acetylglucosamine--N-acetylmuramyl-(pentapeptide) pyrophosphoryl-undecaprenol N-acetylglucosamine transferase	murG	2.0346	0.00196798	UP	1.22882	0.0425001	UP	3.26977	1.62487e-05	UP	2.46399	0.000358417	UP	Cluster -1447	20	18.0649	16.7638	16.5189	19.1557	18.0343	16.5893	15.7628	14.6855	14.8783	16.4488	19.5628	20.4037	20.3575	20.5517	19.982	17.6272	18.8786	18.5268	18.792	20.8889	18.992349223086734	17.228243752144422	16.682857459707765	19.186717816126105	17.798188889501709	16.801374924475077	15.827404734023355	14.04141103877001	15.065428757361421	16.414273969472195	20.06361508709341	21.980887660346763
protein_2307	J7R761	Glutathione oxidoreductase	gor	0.889906	0.000581063		0.0248642	0.908787		3.248	9.22733e-12	UP	2.38296	1.5118e-09	UP	Cluster -1447	20	22.5538	21.7611	21.765	22.2262	21.7852	21.2272	21.1671	20.3308	21.6049	21.3116	24.6897	24.4594	24.2979	24.2048	24.3542	24.2781	24.3756	24.5961	24.5411	24.0908	23.0895373293774	22.111473628543031	21.889895344790375	21.886321927948469	21.448542386390542	21.290056583542675	21.098020963548855	19.39541719457322	21.664582003129706	21.243166253201025	24.920508900817023	25.174150414005073
protein_1435	C3T142	Sulfate transporter CysZ	cysZ	0.926374	1		-0.271976	0.368557		3.2466	1		2.04825	1.64607e-06	UP	Cluster -1447	7	14.0975	15.1938	14.4266	15.5771	15.2435	13.8042	13.9955	13.9716	14.0412	14.094	15.9564	17.0443	17.4559	17.5466	16.7765	16.9729	17.5817	16.8952	17.5069	17.1828	15.001588520002805	NaN	NaN	NaN	NaN	NaN	NaN	NaN	NaN	NaN	16.457848960748954	18.715093951745722
protein_2095	J7QF25	Pyruvate kinase	pykA	1.32024	0.000686109	UP	0.76115	0.0300048		3.24344	7.79736e-09	UP	2.68435	1.34642e-07	UP	Cluster -1447	20	25.6717	24.5812	24.4606	26.0987	24.6794	23.594	23.8035	22.9373	24.4084	24.1471	27.0659	27.8393	28.065	28.2699	27.6731	26.9448	26.9425	27.0541	26.893	27.2731	26.067180901012222	24.913372007611628	24.547116836070867	25.820766336294167	24.374592628984271	23.630061255808069	23.715605504126525	22.048073376425226	24.449329928008236	24.064923319883256	27.187678490989295	28.399776747929312
protein_230	A0A066RBW9	Protein MtfA	mtfA_1	1.33308	0.000148537	UP	-1.31302	0.000173946	DOWN	3.22842	8.28636e-10	UP	0.582317	0.0514392		Cluster -1450	14	14.2975	15.3707	15.7415	15.4435	15.7186	13.8042	13.9955	13.9716	14.0412	14.094	15.5891	15.5175	16.5143	15.2275	16.6351	17.4801	17.0769	17.3069	17.1059	17.0787	15.163834403364129	15.812651138571933	15.901295893121683	NaN	15.58102988744346	NaN	NaN	NaN	NaN	NaN	16.044251089411542	17.207786495436654
protein_495	A0A0F3UY79	Anaerobic allantoin catabolic oxamate carbamoyltransferase	ylbF	2.00226	1.21265e-06	UP	-0.563623	1		3.22448	1		0.658596	0.031119		Cluster -1447	9	16.2196	16.5798	15.9813	16.402	14.7351	13.8042	13.9955	13.9716	14.0412	14.094	16.9134	16.8371	16.5411	16.5712	16.3479	16.4262	17.4281	17.4622	17.557	17.1554	NaN	17.022010129446933	16.138813749105505	16.632526676722669	14.585432051592964	NaN	NaN	NaN	NaN	NaN	NaN	18.516492597664605
protein_2210	J7QY11	KefA_2 protein	aefA	1.83075	1.66857e-05	UP	1.17418	0.00156389	UP	3.19622	6.88047e-09	UP	2.53965	2.16038e-07	UP	Cluster -1447	20	18.8746	18.0855	17.6729	18.7483	17.2862	16.7655	16.7732	16.0891	16.1083	15.7776	19.865	20.8642	20.9424	21.0942	20.5999	19.1138	19.625	19.4919	19.1943	20.0699	19.798530939703678	18.556758658360877	17.834086387844131	18.722605104827174	17.010808898834245	16.965497971456333	16.838096683627501	15.396885694074747	16.282870694885602	15.749410657867401	20.370522141031024	22.383018063931022
protein_1564	C3TC27	Lipopolysaccharide assembly protein B	lapB	1.81295	0.00289857	UP	0.255804	0.633327		3.19487	9.5982e-06	UP	1.63772	0.00604522	UP	Cluster -1447	19	17.2347	18.882	18.9958	18.5611	15.216	15.8946	15.8354	16.3767	15.85	15.868	18.9951	19.6109	19.4061	19.9188	19.1473	19.7981	19.1451	18.8254	19.6382	18.3922	18.16437862197823	19.348978144277815	19.16127190305172	18.583689175626525	14.97584259549787	16.106896177596077	15.900852660143586	NaN	16.037013222803726	15.835862903016153	19.500416702118837	21.182700710246532
protein_2073	J7QCS6	Cysteine--tRNA ligase	cysS	0.273709	0.176362		0.0965221	0.625767		3.19361	2.43449e-12	UP	3.01642	6.42763e-12	UP	Cluster -1447	20	24.8684	24.2033	24.2396	23.832	24.1945	23.7849	24.0062	23.4322	24.603	24.143	27.2683	27.2707	27.3052	27.2361	27.3397	27.2224	27.1034	27.3618	27.1186	27.1311	25.274100973406384	24.537513874008525	24.328537101476478	23.548776445908217	23.891040001961208	23.821288585274598	23.918022193154375	22.540895594560681	24.643942038208031	24.061064743140744	27.395371679496556	27.840644442979077
protein_1160	C3SM83	(P)ppGpp synthetase	spoT	2.76894	0.000371379	UP	2.31269	0.00184792	UP	3.1911	8.60085e-05	UP	2.73484	0.000418507	UP	Cluster -1447	14	17.4416	16.1082	16.3128	18.4913	15.3972	13.8042	13.9955	13.9716	14.0412	14.094	17.3396	19.7256	20.0833	20.394	19.8829	19.0483	16.7936	15.9971	16.3493	17.6737	18.371831084633051	16.575689913620959	NaN	18.533637714091149	15.171325376328614	NaN	NaN	NaN	NaN	NaN	17.84908801040989	21.315951870976097
protein_1903	E2QKJ4	FIG01200701: possible membrane protein	ycfJ	0.865083	0.175018		-1.74975	0.0104565	DOWN	3.18799	5.85182e-05	UP	0.573154	0.361985		Cluster -1447	17	15.0004	15.1903	15.7343	15.6864	15.7507	15.8308	15.0477	14.7658	12.6195	14.773	17.2767	16.6957	13.4667	15.7228	17.066	17.9519	17.6501	18.1895	18.09	17.0951	15.856610328047186	15.628137920750627	15.891560637727864	NaN	NaN	16.041979923991192	15.126317696788961	NaN	12.793168403256827	14.718441902074481	17.720180118078115	18.38994595348867
protein_1951	E2QNZ3	Histidine kinase	yehU	-0.0525005	1		-1.28507	0.000635391	DOWN	3.18728	1		1.95471	6.3336e-06	UP	Cluster -1447	5	13.7659	13.8641	13.8547	14.0448	14.1144	13.8042	13.9955	13.9716	14.0412	14.094	16.1382	15.7551	16.3023	16.6168	14.6051	16.9751	17.7638	17.481	17.4294	16.1936	NaN	NaN	NaN	NaN	NaN	NaN	NaN	NaN	NaN	NaN	NaN	17.454847880009861
protein_232	A0A066RCC8	DNA polymerase III subunit delta'	holB	-0.0525005	1		-2.17151	1.13541e-06	DOWN	3.17982	1		1.06081	0.00260427	UP	Cluster -1447	5	13.7659	13.8641	13.8547	14.0448	14.1144	13.8042	13.9955	13.9716	14.0412	14.094	15.347	15.0834	15.1999	14.7927	14.525	18.114	17.8926	17.1585	16.7811	15.8593	NaN	NaN	NaN	NaN	NaN	NaN	NaN	NaN	NaN	NaN	NaN	16.806688064930071
protein_1452	C3T2D2	NADH-quinone oxidoreductase subunit F	nuoF	0.357332	0.085883		0.232233	0.253081		3.17687	3.22185e-12	UP	3.05177	6.3763e-12	UP	Cluster -1447	20	24.1274	23.1724	22.9969	22.9236	23.2733	22.8573	22.803	22.5623	23.3354	23.1489	26.2175	26.2942	26.4458	26.4172	26.3777	26.0399	26.0652	26.0647	26.0732	26.3483	24.575041135883396	23.509888622359242	23.093328569957979	22.619464009479394	22.971204712451478	22.891129898786573	22.710288034282687	21.649844086057154	23.373535082303277	23.064408905967607	26.37432439316569	26.908590329219212
protein_1582	C3TCT8	Sensor protein	narX	0.314573	0.580429		1.19645	0.0461116	UP	3.16168	2.21829e-05	UP	4.04356	9.44261e-07	UP	Cluster -1447	16	16.4143	13.7571	14.4562	15.9648	12.8075	14.0226	14.4424	14.9626	13.2903	15.1091	17.5294	19.1559	18.9887	18.8774	19.0664	17.2888	17.5871	17.4845	17.062	18.2131	17.303130554287243	14.20450237007095	14.616422487565462	16.155717535649302	12.64393959317092	NaN	NaN	NaN	13.476606989806662	NaN	18.001762776692072	20.822446507910687
protein_586	A0A0H0RU78	UDP-N-acetylmuramoylalanine--D-glutamate ligase	murD	0.978562	0.0044307		0.237134	0.441452		3.15435	4.01447e-09	UP	2.41293	2.27273e-07	UP	Cluster -1447	20	21.247	20.2016	20.0291	20.1032	21.3589	19.0934	19.5632	19.688	19.9166	19.7859	22.72	22.926	23.1361	23.3513	22.871	22.5854	22.4615	22.6961	22.2882	23.7876	21.936967694683418	20.612684143305628	20.196924086436049	19.853931157236303	21.040453612979064	19.199509403717631	19.546119611673074	18.748758584930819	20.007929134864423	19.752383309132998	23.034586473037564	23.809598091372127
protein_1397	C3SZ52	Elongation factor 4	lepA	1.65389	0.00290167	UP	1.46315	0.00696528	UP	3.14137	3.70696e-06	UP	2.95063	8.24694e-06	UP	Cluster -1447	20	22.3911	20.9807	20.566	22.2646	21.2876	20.1843	19.841	19.4408	19.8938	19.8607	23.0956	24.6675	24.9421	25.1459	24.3921	22.1745	22.7416	22.6364	22.4898	24.8851	23.000508291164714	21.361709512046271	20.717751132029562	21.958493951824355	20.954320221339319	20.27485972049174	19.800977702218361	18.493539637546558	19.973111556064687	19.813434251477968	23.363150123496748	25.45119204462862
protein_200	A0A066QR98	AroM family protein	aroM	-1.29877	1		-0.493475	0.482852		3.14112	0.000237659	UP	3.94642	1.90586e-05	UP	Cluster -1447	14	11.7152	14.8235	13.6821	15.228	15.0858	15.3652	15.8788	16.1482	14.5139	15.1222	17.5093	18.0389	17.997	17.9852	18.7363	19.1617	19.6317	19.3039	18.8978	15.7389	12.622811414430796	15.279044650411258	NaN	NaN	NaN	15.581791970372944	NaN	NaN	14.707537085131811	NaN	18.000725721811495	19.685521843106439
protein_1542	C3T9C7	DNA-binding transcriptional repressor Mlc	mlc	1.45067	0.000924679	UP	0.423947	0.263291		3.11396	9.90258e-08	UP	2.08724	2.09718e-05	UP	Cluster -1447	16	17.9427	16.1064	16.3249	17.3901	17.2653	15.8931	14.8276	15.6816	16.6805	14.6931	18.7014	19.0079	19.2853	19.2868	19.1841	18.2332	18.3985	19.0176	18.7002	18.9962	18.869288691282996	16.570884466664594	NaN	NaN	NaN	16.109789853502736	14.893998248021516	NaN	16.874224944429272	14.659823124258518	19.206278462583647	20.607777744981711
protein_184	A0A066QFR4	6-phospho-beta-glucosidase	celF	1.17842	1		0.128616	0.641697		3.10083	1.0239e-09	UP	2.05103	5.26711e-07	UP	Cluster -1447	16	16.5262	15.9271	16.113	16.5296	15.5032	14.0654	14.909	15.2232	15.3824	15.127	18.8211	17.9305	18.0219	18.0251	18.0556	18.4146	18.0859	18.3858	17.4503	17.8746	17.429186044079273	16.379283592324626	NaN	NaN	15.322660527509329	14.279878957720317	NaN	NaN	15.573425299269305	15.084596650792072	19.305028584718826	19.57842300111173
protein_67	A0A037YBY3	30S ribosomal protein S1	rps1	1.63929	0.00105816	UP	1.53136	0.00187636	UP	3.0884	7.90874e-07	UP	2.98047	1.28637e-06	UP	Cluster -1447	20	22.1402	21.0023	20.5057	21.9381	21.3367	19.7165	19.5382	19.7441	19.7985	19.9293	23.0549	24.5197	24.9092	25.1049	24.2367	22.3094	22.6273	22.4632	22.3427	24.426	22.761874378820796	21.388308994283499	20.660624814987386	21.640708274486308	21.005344458766118	19.810061727084307	19.502006396266577	18.796774512473462	19.880058332497974	19.884632170864389	23.328771456061471	25.316299995577552
protein_858	A0A797HMH6	LysR family transcriptional regulator	HJ409_001293	1.58393	0.00231394	UP	0.17314	0.703287		3.08691	1.79773e-06	UP	1.67612	0.0014603	UP	Cluster -1447	20	17.5441	17.5275	17.159	17.0113	16.9313	16.8424	14.4272	13.9232	16.2365	16.8242	18.6769	18.8783	19.1622	19.1539	18.6825	18.6229	18.4612	18.9597	18.3735	19.2709	18.459969855189705	17.984052909870918	17.320911580803692	17.099569721127818	16.724984069912836	17.056212209730848	14.491727856949339	13.318330965394928	16.428186761436471	16.783724695581817	19.167286562515226	20.493670191851908
protein_291	A0A074PZM0	Putative ATP-binding protein	ycjX	1.05921	1		1.88244	2.68283e-06	UP	3.07147	2.05281e-09	UP	3.8947	4.28298e-11	UP	Cluster -1447	12	14.4239	15.2017	14.9103	15.3625	15.3041	13.8042	13.9955	13.9716	14.0412	14.094	18.4312	18.5228	19.1811	19.3843	19.1567	17.6914	17.4071	16.7186	16.0175	17.4292	15.346711092979154	NaN	NaN	15.449197018191109	NaN	NaN	NaN	NaN	NaN	NaN	18.937026910475574	20.143755267784478
protein_1718	C3TLW2	Cytochrome bo(3) ubiquinol oxidase subunit 1	cyoB	3.14262	0.000359323	UP	2.50019	0.00264669	UP	3.07059	0.00044916	UP	2.42816	0.00330788	UP	Cluster -1447	17	20.4559	18.1442	18.1509	20.1307	17.3934	16.1806	15.6104	15.4269	17.3354	14.0086	20.2536	21.4455	21.7772	21.5328	21.4067	19.322	17.3871	18.1413	17.9947	21.0698	21.358475965262073	18.617070305033874	18.310671798181385	20.049360807805009	17.079473325222615	NaN	NaN	NaN	17.496545642980678	13.992008921428289	20.753644248016812	22.868409305197265
protein_532	A0A0H0K6W7	Glycine dehydrogenase (decarboxylating)	gcvP	1.89655	5.08995e-05	UP	1.06906	0.00817279	UP	3.05828	9.68812e-08	UP	2.23079	7.2947e-06	UP	Cluster -1447	20	23.9039	22.6859	22.3031	23.4842	23.4634	20.7672	21.1534	21.4055	21.6197	21.412	24.5844	25.3911	25.6916	25.8614	25.466	23.8815	24.0381	24.06	23.9507	25.7188	24.404207464924891	23.024633181847729	22.412320500715211	23.151184956738657	23.136212779580969	20.811208001472544	21.067224851506229	20.474450283314532	21.665051015569826	21.330398955438966	24.790435601565633	26.068071538429866
protein_1914	E2QL52	Hypothetical protein	lptG	3.63443	1		2.01803	0.00202468	UP	3.02784	3.81388e-05	UP	1.41143	0.0214069	UP	Cluster -1447	12	17.2794	18.0555	18.1826	18.4063	16.1549	13.8042	13.9955	13.9716	14.0412	14.094	18.9418	19.365	19.0522	19.1541	18.6226	14.2087	17.4941	18.1409	17.8452	17.3567	18.213545214159819	NaN	NaN	18.434049085390001	NaN	NaN	NaN	NaN	NaN	NaN	19.458100572035423	20.945980569100751
protein_2154	J7QP21	ABC transporter ATP-binding protein/permease	cydD	1.34868	0.0686005		1.71767	0.0238608	UP	3.02044	0.000391151	UP	3.38943	0.000121446	UP	Cluster -1447	16	16.2468	14.1981	14.2116	16.9441	15.8525	12.4545	14.107	15.0197	14.7291	14.3993	17.657	18.5336	19.3085	19.4857	19.4154	16.0454	16.8827	17.1086	16.0579	19.7173	17.139501391183508	14.647149212260162	14.372844659868797	17.124939140425901	NaN	12.668466205182607	NaN	NaN	14.916999049082808	NaN	18.133525056299376	20.196921805839235
protein_387	A0A0B1KC13	L-fuculokinase	fucK	0.495016	1		0.064182	0.904615		3.02009	1.95105e-05	UP	2.58926	0.000111989	UP	Cluster -1447	12	14.7564	14.7499	14.7552	12.8803	15.2398	13.8042	13.9955	13.9716	14.0412	14.094	17.677	17.2377	16.6244	16.1383	17.6504	14.9958	17.4127	18.2577	17.9692	16.3715	NaN	15.197692802213355	NaN	13.093618933394557	NaN	NaN	NaN	NaN	NaN	NaN	18.149016697266457	18.914923180888294
protein_59	A0A037Y5H9	Ribonuclease R	rnr	1.98208	0.000478794	UP	1.50462	0.00468436	UP	3.00325	4.51636e-06	UP	2.52579	3.74793e-05	UP	Cluster -1447	20	23.384	21.9951	21.4078	23.7648	22.358	20.5243	20.6346	20.3495	20.8879	20.603	24.0555	25.2756	25.433	25.7134	25.0612	22.9031	23.4272	23.2004	23.1317	25.3531	23.920304772339684	22.345719260000536	21.53298313140095	23.42499121141028	22.021269730630319	20.587387407456049	20.565825876059087	19.413922669229709	20.947768168438191	20.534810228216912	24.286656783203771	25.990853843337241
protein_2462	W8SZ53	Cytochrome c-type biogenesis protein	ccmH	0.51037	0.423146		0.759519	0.238255		3.00294	0.000133629	UP	3.25209	5.60247e-05	UP	Cluster -1447	19	16.5364	14.4452	16.0411	16.0416	16.5558	16.7428	15.7643	15.9908	12.4475	16.1229	18.2506	19.4278	19.3675	19.6873	19.1475	18.1851	18.4895	17.9153	18.0402	19.453	17.441984489740765	14.897041844664262	16.20131070098336	16.170738792518129	16.367122920005812	16.955955203903851	15.830357490239001	15.409765484342119	12.637944825361219	NaN	18.733032539411081	21.06537872617535
protein_127	A0A061L5X7	Hydroxylamine reductase	hcp	0.368206	1		-0.273417	0.513673		2.99554	8.36978e-07	UP	2.35392	1.88195e-05	UP	Cluster -1447	11	12.8323	14.271	14.0823	14.8219	15.74	13.8042	13.9955	13.9716	14.0412	14.094	16.9962	16.3773	16.8039	16.6926	16.6471	16.1995	17.6831	17.8263	17.0224	16.1529	13.719378124764821	NaN	NaN	NaN	NaN	NaN	NaN	NaN	NaN	NaN	17.474151925623698	18.055244299848642
protein_1165	C3SMG7	Lipopolysaccharide core biosynthesis protein	rfaQ	3.02404	0.0075786	UP	3.05674	0.00705975	UP	2.98841	0.00818601	UP	3.02111	0.00762681	UP	Cluster -1447	16	17.3035	13.4473	12.9571	15.6746	17.4525	11.6354	12.8504	12.921	10.9219	13.3861	17.7287	18.3729	18.7386	18.7237	18.3766	13.3283	16.0751	15.3092	12.9943	18.9499	18.15845387694085	13.885309340597745	13.114946079569281	15.959899402563073	17.324155929439904	NaN	NaN	NaN	11.095403616447694	NaN	18.171920515104841	20.068784837010892
protein_1086	C3SIA2	DNA-directed RNA polymerase subunit beta'	rpoC	2.15275	0.000862341	UP	1.62783	0.00745642	UP	2.98746	2.92936e-05	UP	2.46254	0.000240718	UP	Cluster -1447	20	26.8046	24.8972	24.4085	26.6667	25.4896	23.4284	23.6101	23.0246	23.7101	23.7297	26.7667	28.3087	28.5864	28.8152	28.1023	25.725	26.2066	25.931	26.0127	28.565	27.199219179739092	25.229248527682394	24.49486453520813	26.389250193229298	25.184717843497957	23.464400572359573	23.522281558362128	22.135493388546386	23.751046151224319	23.647460726645988	26.888051693413924	28.868424294027022
protein_1388	C3SYT7	Bifunctional chorismate mutase/prephenate dehydratase	pheA	1.81349	0.0592654		2.31022	0.0194523	UP	2.98393	0.00384985	UP	3.48066	0.001126	UP	Cluster -1447	18	19.2438	18.6364	16.3677	19.8716	13.2654	15.6589	15.0623	15.8202	16.0882	15.688	19.365	21.9842	20.85	20.9243	21.6648	17.8186	18.6416	19.1566	17.8931	19.7272	20.173488199581701	19.108055008348199	16.532372668149844	19.862078841930781	13.003788435984163	NaN	15.12836493898372	NaN	16.268572336343258	15.659692141050019	19.874095685874213	23.52497243334463
protein_575	A0A0H0RDV7	Molybdate ABC transporter ATP-binding protein ModF	modF	1.60628	1		1.58475	0.00064407	UP	2.97163	3.89243e-07	UP	2.9501	4.31246e-07	UP	Cluster -1447	13	15.74	15.3486	14.2648	16.0568	16.5277	13.8042	13.9955	13.9716	14.0412	14.094	17.393	18.6897	18.7289	19.2785	18.5983	16.7441	17.8116	16.1654	16.8269	17.2166	16.651944407713593	NaN	14.430491754802471	NaN	16.339281119907135	NaN	NaN	NaN	NaN	NaN	17.887398537202511	20.328258118550124
protein_223	A0A066RB78	CinA-like protein	cinA	0.387611	1		0.952873	0.017067		2.96556	1.69797e-07	UP	3.53082	1.2533e-08	UP	Cluster -1447	12	14.8506	14.9383	14.3018	12.5769	15.1769	13.8042	13.9955	13.9716	14.0412	14.094	17.3359	18.3156	18.0298	18.0339	17.7835	16.7213	17.0583	17.2717	16.3809	17.3022	15.749395467796646	NaN	NaN	12.747895053310289	NaN	NaN	NaN	NaN	NaN	NaN	17.821623901001161	19.977624415484577
protein_567	A0A0H0Q6V5;A0A0C2EGU0	6-phospho-beta-glucosidase	bglA	0.852239	0.214568		0.107928	0.872418		2.96427	0.000288072	UP	2.21996	0.00353036	UP	Cluster -1447	16	16.4727	15.6419	15.6753	16.1903	16.4736	12.9885	15.9802	14.9075	16.7758	15.5407	17.678	18.39	18.4059	18.4181	18.6616	19.1185	18.6936	19.257	18.5475	15.3975	17.381331709052059	NaN	15.838445622771685	NaN	NaN	13.20361718304771	16.047543586008139	NaN	16.968408053163241	15.499989103325355	18.166682889700532	20.029044528337444
protein_795	A0A6D2F8H6	D-amino acid dehydrogenase	dadA	1.9653	0.00100697	UP	1.48588	0.00836566	UP	2.95298	1.39709e-05	UP	2.47356	0.000106848	UP	Cluster -1447	20	21.6935	20.4866	19.5964	20.3921	21.0209	18.9129	19.2475	17.347	18.8198	19.0358	22.074	23.0585	23.5524	23.699	23.1735	21.192	21.112	21.1689	21.0809	23.5742	22.439953778079204	20.914653378764665	19.768934779237465	20.178041234351081	20.705715289663239	19.026769725927693	19.243370888013558	16.428111501004132	18.919467998216987	19.009385797012211	22.429788897355866	24.037108656090446
protein_1252	C3SRQ7	Ribonuclease G	rng	-0.279215	0.769564		1.0096	0.296352		2.94735	0.005629	UP	4.23617	0.000264673	UP	Cluster -1447	20	18.2726	17.4921	17.2484	12.059	19.5654	16.4046	17.005	18.213	17.5145	16.8964	20.3681	21.1733	21.5297	21.5178	21.2294	19.6808	19.9532	19.6208	19.5915	21.924	19.189604042364408	17.964195882472556	17.407425450799995	12.011726939690416	19.273357846241286	16.596473688890736	17.069054256006975	17.499083644121029	17.683481268556424	16.871255532186499	20.872203071908423	22.661375777640117
protein_373	A0A0B1DQN0	Cell division protein ZapE	zapE	2.09813	1		1.39401	0.0246978	UP	2.94538	6.20412e-05	UP	2.24126	0.000951717	UP	Cluster -1447	14	16.4457	14.6724	15.2211	16.4459	15.6715	13.6963	13.3336	13.7536	14.4668	12.7156	17.0815	18.1857	17.9412	18.3428	18.1117	14.9713	16.9333	16.6718	15.3027	18.8137	17.332428227743748	15.120318888939865	NaN	16.647946006906864	NaN	NaN	NaN	NaN	NaN	12.670558886045111	17.554490226575314	19.858093944166786
protein_1289	C3STC2	L-threonine dehydratase catabolic TdcB	tdcB	1.11054	0.00502958	UP	0.372353	0.29881		2.93727	1.06502e-07	UP	2.19908	5.68948e-06	UP	Cluster -1447	20	21.8443	22.8669	21.2795	22.6726	23.5587	21.54	20.5963	21.632	21.8011	21.1	24.1708	24.9186	24.7729	24.9737	24.3815	24.115	24.0795	24.0273	24.2331	24.9008	22.366603509578585	23.212053003154359	21.398018457325101	22.332808057355976	23.224533265709358	21.595397825486085	20.520361433579826	20.699267999322128	21.855148177412364	21.026103607582215	24.393418615166173	25.61950454724407
protein_2223	J7QZ87	HTH-type transcriptional regulator TreR	treR	2.06599	0.000977878	UP	0.691365	0.205353		2.93701	2.60802e-05	UP	1.56239	0.00817424	UP	Cluster -1447	20	18.0699	17.9226	15.3185	17.8884	17.4008	16.8616	14.6992	14.5902	14.9937	15.1256	17.7469	19.1006	19.2591	19.1994	19.1062	17.4249	17.927	17.7667	18.8127	19.024	18.978647065010726	18.375575725237805	15.478801212836929	18.00418205422697	17.206289434053069	17.074654737671015	14.764343957067439	14.001935913123642	15.18444535199543	15.082469253503424	18.231106308896958	20.731025207797853
protein_1309	C3SUH2	DNA topoisomerase 4 subunit A	parC	0.811382	0.177253		1.24623	0.044725	UP	2.93268	7.7098e-05	UP	3.36753	1.55651e-05	UP	Cluster -1447	20	20.2508	18.8698	18.3872	19.2273	19.7208	17.9063	17.9467	18.8795	17.9553	19.711	21.2958	22.8092	23.2893	23.5044	22.3948	20.6648	20.9645	20.4195	21.2937	23.7198	21.058054090206326	19.315544172148872	18.558829156448038	19.05254098728264	19.397881198467175	18.032803928640419	17.96013777809722	18.003133558016067	18.072230967336747	19.693166588474458	21.703544069507515	23.920727736125212
protein_564	A0A0H0M2A7	FucR family transcriptional regulator	fucR	-0.505402	0.40833		-0.234545	0.699035		2.92254	0.000113909	UP	3.1934	4.27017e-05	UP	Cluster -1447	20	17.4998	16.254	12.6692	15.3606	17.1468	16.2301	16.442	15.8456	16.6131	16.3265	18.4664	19.2508	19.2363	18.9562	18.9876	19.3507	19.0615	19.0702	19.0469	19.5407	18.413669244616617	16.709466196712025	12.830608293851363	15.456941513588305	16.943987466502961	16.443768022876519	16.506633006278879	15.245656685882556	16.804618846784454	16.285187619355057	18.955033897438511	20.87065527221031
protein_983	A0A7L7FTV5	Dihydrolipoyl dehydrogenase	lpdA	0.256908	0.117357		-0.00980288	0.950664		2.92047	2.61411e-13	UP	2.65376	1.36044e-12	UP	Cluster -1447	20	27.3622	26.7582	26.9382	27.1645	27.0448	26.6026	26.828	26.3989	27.2186	26.9354	29.9239	29.728	29.6589	29.4866	29.7393	29.6068	29.6361	29.9019	29.6905	29.7506	27.653538674025835	27.052294941950194	26.985819378890493	26.919550404847833	26.732062316068109	26.617032946089939	26.728386307471091	25.545783940674365	27.237743246568222	26.83693379492863	30.010455334398468	30.205953657158513
protein_353	A0A099AZU5	Macrolide export ATP-binding/permease protein MacB	macB	2.89095	1		-0.344067	0.349222		2.91785	1		-0.317166	0.387318			8	17.5275	16.8284	15.0234	17.2404	17.7415	13.8042	13.9955	13.9716	14.0412	14.094	16.8377	16.2989	16.2867	17.0639	16.2882	16.9197	16.7303	17.0303	16.7005	17.115	NaN	NaN	15.193144154054806	NaN	17.581980222290476	NaN	NaN	NaN	NaN	NaN	17.330120333721506	17.97191958098086
protein_775	A0A4D1EVH0	Methionine--tRNA ligase	metG_2	1.17761	0.00218654	UP	0.885918	0.0151364		2.91109	5.59257e-08	UP	2.6194	2.61069e-07	UP	Cluster -1447	20	22.863	22.0143	21.5038	23.4764	21.928	21.2634	21.0277	20.7262	21.5837	21.2966	24.0898	25.1303	25.3341	25.4339	24.8945	23.9459	23.9455	24.1551	23.7428	24.6637	23.386820040807212	22.360028240583304	21.622989989697125	23.136546732854296	21.593530408434518	21.319619920818901	20.952506253279626	19.79326177176354	21.638355175021772	21.223302777276409	24.31339524541572	25.832780737680963
protein_36	A0A024L4G1	UPF0225 protein YchJ	ychJ	0.647606	0.0212474		-0.159542	0.542226		2.90701	1.16431e-09	UP	2.09986	1.68616e-07	UP	Cluster -1447	18	17.0574	16.1326	17.0807	16.144	15.9482	15.4768	15.0975	16.2109	16.054	16.2857	18.812	18.5244	18.5894	18.4783	18.4582	18.4455	18.659	19.1487	18.5939	18.8128	17.974526623775507	16.590914472721444	17.244911952127573	16.236387976144705	NaN	15.692340339127963	15.163307671475879	NaN	16.247540018893655	16.247367559623626	19.306801774626791	20.144446646115004
protein_623	A0A163EN46	ABC transporter ATP-binding protein/permease	mdlA	1.46198	0.0117391	UP	-1.70118	0.00431552	DOWN	2.90551	2.68199e-05	UP	-0.257653	0.627466		Cluster -1450	18	16.0136	15.9559	14.823	16.0871	16.1144	14.1583	13.3196	15.0339	13.6457	15.5266	17.3878	14.969	15.8807	15.1784	14.29	16.1027	17.4922	17.501	17.8629	17.2529	16.851358649033514	16.387778386490083	14.977955134241297	NaN	15.99946937034661	NaN	13.400786063574213	14.55629049648129	13.811866346349349	15.465939401406869	17.811750973484138	16.670573269640045
protein_293	A0A085NY89	DhaKLM operon transcription activator	dhaR	0.113963	1		-1.73569	1.7867e-05	DOWN	2.89015	1		1.0405	0.00280836	UP	Cluster -1447	6	13.7659	13.8641	13.8547	14.0448	14.1144	14.0537	12.7301	14.2692	13.9237	14.0975	15.0706	14.7091	15.3307	15.226	14.51	16.95	17.06	17.1317	16.8134	15.5699	NaN	NaN	NaN	NaN	NaN	NaN	12.825243036372461	NaN	NaN	NaN	NaN	16.435468425761528
protein_2177	J7QTI0	NADH-quinone oxidoreductase subunit C/D	nuoC	0.72054	0.0258654		0.579868	0.066425		2.88993	1.24604e-08	UP	2.74926	2.66855e-08	UP	Cluster -1447	20	24.8747	23.3662	23.7738	24.6467	23.5702	23.34	23.2753	22.7116	23.8606	23.4413	26.2669	26.8775	26.9284	27.1101	26.7949	25.912	26.0357	26.1261	26.0221	26.9827	25.304981142104584	23.703489384654716	23.867724452240349	24.350871477304342	23.269750493975067	23.375569246828341	23.18529677335707	21.810679705112072	23.90039885915343	23.358875512751016	26.40968095471419	27.472497779733736
protein_194	A0A066QLQ1	Uncharacterized protein	BIQ87_22240	-0.0525005	1		-0.32377	0.243923		2.87707	1		2.6058	1.32687e-08	UP	Cluster -1447	7	13.7659	13.8641	13.8547	14.0448	14.1144	13.8042	13.9955	13.9716	14.0412	14.094	17.6259	16.7672	16.3418	16.2786	15.6595	16.5428	16.8812	16.6525	16.6513	17.5641	NaN	NaN	NaN	NaN	NaN	NaN	NaN	NaN	NaN	NaN	18.130867139030315	18.437752072323605
protein_2200	J7QXD3	Esterase FrsA	yafA	1.62167	0.000114288	UP	0.539699	0.120659		2.87256	7.1694e-08	UP	1.79059	3.80066e-05	UP	Cluster -1447	20	20.7802	20.1491	19.6994	20.4616	19.8816	19.0654	18.1528	18.0805	19.4732	18.0916	21.3291	22.1015	22.2134	22.4571	21.8237	21.1353	21.273	21.4268	20.9291	22.4622	21.578411944174032	20.592248053195657	19.871891930655874	20.280619454624365	19.560295139132055	19.189510662521865	18.163022310822171	17.196374478394109	19.58678720584647	18.07257505479059	21.728301408785693	23.189750486642296
protein_627	A0A1D7PQY3	NADP(+)-dependent aldehyde reductase	ybbO	1.26347	0.0509209		1.06541	0.0947849		2.87077	0.000156566	UP	2.67272	0.000322971	UP	Cluster -1447	15	15.8081	13.7562	15.0347	15.6833	14.8786	13.2513	14.0875	14.303	12.5306	14.671	16.6956	18.0283	18.0859	18.0842	17.6304	15.9465	16.8182	16.5184	14.9067	19.0075	16.677788449859733	14.198629203532594	NaN	15.930753504969232	14.736359647725596	NaN	NaN	NaN	12.709947533507073	NaN	17.152712643175185	19.714691594623549
protein_2296	J7R630	ADP-ribosyl-[dinitrogen reductase] hydrolase	b2099	0.400536	0.772147		0.321242	0.816274		2.8614	0.049982	UP	2.7821	0.0559944		Cluster -1447	17	21.8718	15.2793	15.5695	17.8873	16.5069	15.3265	14.7944	23.1289	15.4922	16.3703	19.922	20.5147	20.2239	20.0775	20.2873	20.7408	20.6981	20.7381	19.5323	17.7098	22.779518787909165	15.752404168562894	NaN	17.815702252675642	NaN	15.508345701917248	14.856498478593483	22.386702430874823	15.655947126093814	NaN	20.424416461578534	21.959634458497504
protein_1665	C3TII7	4-hydroxybenzoyl-CoA thioesterase family active site	ybgC	0.188556	0.668156		0.103377	0.813858		2.85983	3.17371e-06	UP	2.77465	4.69812e-06	UP	Cluster -1447	16	16.8096	14.4533	15.2862	16.0976	14.7836	15.0729	15.4666	15.3706	15.3081	15.2693	18.1256	18.3959	18.4932	18.4465	17.8424	18.019	17.6736	18.0069	17.2277	19.8595	17.715915082604916	14.906970430039213	15.44900029195969	16.232956741500928	14.599168993219431	NaN	NaN	NaN	15.500247479276704	NaN	18.612591372580912	20.039042194233424
protein_331	A0A093DWN3	ABC transporter ATP-binding protein	yheS	2.42598	0.00253013	UP	2.25459	0.00438099	UP	2.84066	0.000664338	UP	2.66927	0.00115495	UP	Cluster -1447	19	18.6707	17.2032	14.807	19.4534	15.7663	14.122	15.1959	15.2303	15.3538	13.8687	18.1392	20.1796	20.3612	20.5955	19.9714	17.1352	18.1299	17.4497	17.4225	17.8367	19.583320255681812	17.658689865294487	14.969301072409772	19.559845204040556	15.568811174743605	14.336422874376149	15.261522000522781	NaN	15.546174017426884	13.827868632281175	18.62861498761422	21.806463442410642
protein_338	A0A093EAM3	N-acetylmannosamine kinase	nanK	1.27921	0.00461924	UP	-0.714803	0.0878272		2.8401	1.07149e-06	UP	0.846087	0.0465912		Cluster -1450	20	18.513	17.8487	17.6132	16.6317	18.925	16.3709	16.7126	17.2185	17.3498	15.4837	19.3172	18.6661	19.0608	18.3512	18.3666	19.6735	18.88	19.9603	19.2796	19.5427	19.441243131665431	18.314151277385982	17.777067130889669	16.655628546726895	18.684422983026451	16.582221678241723	16.777281003977475	16.56897886915349	17.535617872742783	15.449928862207894	19.819147023843186	20.237480506072746
protein_1177	C3SN17	AraC family transcriptional regulator	xylR	-0.0525005	1		0.10878	0.62163		2.83981	1		3.00109	4.2704e-11	UP	Cluster -1447	7	13.7659	13.8641	13.8547	14.0448	14.1144	13.8042	13.9955	13.9716	14.0412	14.094	16.8767	16.7977	17.0864	17.7899	16.0987	16.8762	17.1235	16.8498	16.6001	16.6559	NaN	NaN	NaN	NaN	NaN	NaN	NaN	NaN	NaN	NaN	17.383251185658871	18.452284280577015
protein_2186	J7QVA6	Bifunctional protein Aas	aas	2.38046	0.00389614	UP	2.02893	0.0113337	UP	2.83659	0.000948179	UP	2.48506	0.0028219	UP	Cluster -1447	15	18.2605	16.7069	14.5962	18.0019	14.2432	13.8042	13.9955	13.9716	14.0412	14.094	18.1655	19.1455	19.2519	19.2651	18.4061	16.7352	17.5377	14.6944	16.5871	18.5351	19.174010594131349	17.164115379402116	14.761083693583357	18.114203920573022	14.049984646336743	NaN	NaN	NaN	NaN	NaN	18.659401915141974	20.77785286239876
protein_2332	J7RAE4	DNA-binding transcriptional regulator YhjC	yhjC	1.73289	1		0.233285	0.628269		2.83532	1.11835e-05	UP	1.33571	0.011275	UP	Cluster -1447	15	15.8477	15.6562	15.4985	15.8613	17.2468	14.0868	13.5919	15.4406	13.6243	14.7025	16.6268	17.1757	17.8336	17.8545	17.2985	17.0354	15.4124	17.5742	17.41	18.1907	16.722594098956584	16.099469043640262	NaN	NaN	NaN	NaN	13.666678934888246	14.913183943685087	13.805320673273627	NaN	17.087195543310422	18.856305457104579
protein_1781	C3TR37	Co-chaperone protein DjlA	djlA	1.8561	1		1.68773	0.0344181	UP	2.83076	0.00119479	UP	2.6624	0.00198981	UP	Cluster -1447	14	17.7717	16.2629	16.7564	15.3943	15.9049	14.2896	14.2107	15.0094	15.5047	13.7952	18.0084	19.4595	19.5298	19.6528	18.7516	14.0911	17.315	17.8179	17.9117	19.8278	18.690659618908832	NaN	NaN	15.484835478776702	15.702272808910433	NaN	NaN	NaN	NaN	13.758639637024578	18.506760444470991	21.079842168462207
protein_579	A0A0H0RHR5	Membrane-anchored protein	ydbH	2.31487	0.00391179	UP	0.998553	0.171077		2.81931	0.000784497	UP	1.50299	0.0457146	UP	Cluster -1447	17	16.7063	15.7367	14.0519	16.4127	17.0952	13.4552	11.3122	14.2644	13.532	15.8647	16.8117	17.9643	17.212	17.3895	18.1403	16.6294	16.5824	17.2187	17.3248	14.7697	17.563491986047932	16.17484572989509	14.209148710355748	16.690705991064338	NaN	NaN	11.390690253285058	NaN	13.706053471911154	15.81039214018295	17.25601882833827	19.657891484611959
protein_877	A0A7G6CCQ6	SelB translation factor	selB	0.881495	0.0848946		1.09949	0.0353865	UP	2.81813	1.55593e-05	UP	3.03612	6.16724e-06	UP	Cluster -1447	19	19.2077	17.2566	18.3213	19.246	17.2793	17.0681	17.7321	17.1871	17.9223	16.994	20.2203	21.2374	21.8514	22.1059	21.0765	19.5127	19.7327	19.7337	20.1892	21.8258	20.098819029622749	17.726297333992314	18.480454554363231	19.147959609904838	16.955502343370558	17.233339745496529	17.786112615733796	NaN	18.076615730703917	16.979073455346349	20.709687132203225	22.615963163992067
protein_853	A0A792GMY6	L-fucose isomerase	fucI	1.08004	0.00179227	UP	0.514394	0.0986932		2.81606	1.72499e-08	UP	2.25041	4.64474e-07	UP	Cluster -1447	20	20.8511	20.612	20.6351	22.0265	20.3058	19.4629	20.1384	18.9678	20.28	20.1811	22.6561	23.211	23.2289	23.4926	23.0938	22.4537	22.7886	22.7106	22.8018	22.3558	21.526818819337119	21.018268583365529	20.800856621957958	21.767371912836165	19.985263957364385	19.566841626034289	20.117643355013168	18.025351555030753	20.369123914114169	20.145517367583167	22.961394654042408	24.074389956089778
protein_1450	C3T2B2	NADH-quinone oxidoreductase subunit A	nuoA	0.855948	0.14433		0.991606	0.093957		2.81506	8.71295e-05	UP	2.95072	5.16638e-05	UP	Cluster -1447	20	20.7802	19.6592	19.3508	18.1291	20.7344	18.9795	18.535	19.3433	18.7622	18.754	21.8278	22.8519	23.0491	23.2012	22.4774	20.7996	21.2502	21.0372	21.239	24.1233	21.557363758207405	20.096207250027131	19.524211694775477	17.934042688410237	20.416503044332963	19.098805475181067	18.538789500447884	18.442695138799696	18.869118766264435	18.731944439001253	22.208282560826092	23.891584870331549
protein_2260	J7R2Z9	Inner membrane protein YccF	yccF	3.21242	1		1.89766	6.19038e-05	UP	2.81087	4.22488e-07	UP	1.49611	0.000691412	UP	Cluster -1447	13	16.8478	16.7959	17.2618	17.5562	17.5068	13.8042	13.9955	13.9716	14.0412	14.094	18.1953	18.7261	18.9189	18.9906	18.6182	17.05	16.007	17.3855	15.3879	18.1304	17.772695380921029	17.260377465869166	NaN	17.63180230029938	NaN	NaN	NaN	NaN	NaN	NaN	18.702415202389012	20.339950012637718
protein_643	A0A1L4SB87	Pyridoxine/pyridoxamine 5'-phosphate oxidase	pdxH	1.03157	0.0113431	UP	0.168939	0.650026		2.80475	4.27548e-07	UP	1.94212	4.69736e-05	UP	Cluster -1447	20	18.2004	17.2842	17.3085	15.8457	18.7338	15.9026	16.4614	16.7408	16.6669	16.4431	19.0928	19.3805	19.6896	19.6583	19.262	19.2808	19.325	19.0811	18.9798	19.5719	19.128165038652188	17.74898029791148	17.472416373655058	15.87432341936532	18.496190621761155	16.114496356463281	16.525968828955428	16.094886953454949	16.853626815946612	16.408787477001553	19.593966050880077	20.955753122523404
protein_24	A0A024L1W4	Histidine kinase	baeS	0.661847	1		0.872685	0.0061667		2.79973	9.04202e-09	UP	3.01057	2.90566e-09	UP	Cluster -1447	14	15.143	14.3762	14.1338	15.5089	15.1008	13.9385	14.1475	14.6131	14.107	14.1473	17.0798	18.1746	17.9094	18.3239	17.8278	16.778	16.6815	17.0916	16.6939	17.7071	16.027615986065143	14.823690655702421	NaN	NaN	NaN	14.152752247950753	14.221511601331747	NaN	NaN	NaN	17.551623407078953	19.849623464930183
protein_350	A0A094VJN1	Nicotinate-nucleotide--dimethylbenzimidazole phosphoribosyltransferase	cobT	0.366677	0.372185		-0.833018	0.0520908		2.7894	1.5956e-06	UP	1.58971	0.000890828	UP	Cluster -1447	20	17.4626	17.8646	17.7621	17.1152	19.3271	16.7748	16.7538	18.9094	17.4782	17.782	20.0193	19.188	19.8293	19.2799	19.1635	20.5027	20.1084	20.1006	20.2143	20.7191	18.381262837431066	18.336662149511209	17.921584933597423	17.072427830578075	19.038586042267251	16.968639796403679	16.818120277372532	18.20030045439162	17.648352666276367	17.756203814678003	20.524182802451698	20.682986785105211
protein_2091	J7QEZ9	Aminodeoxychorismate synthase	pabB	1.0099	0.129534		0.0400152	0.950515		2.78689	0.000352547	UP	1.817	0.0104034	UP	Cluster -1447	20	18.5323	16.6413	17.0744	18.6215	19.3708	17.9561	15.8307	19.2946	16.7265	15.3828	20.303	19.343	19.9664	20.2742	19.4386	20.1269	18.9735	19.6499	19.6376	20.7373	19.454926375862012	17.112831445965345	17.235130367715016	18.59142738316341	19.092075891508276	18.154563795818717	15.895411975963363	18.598097547320094	16.900007074971615	15.355185892877763	20.808308275361515	20.855904284965153
protein_1325	C3SV42	Hypothetical protein	yggT	-0.0525005	1		0.272961	0.142078		2.78411	1		3.10957	8.25697e-13	UP	Cluster -1447	6	13.7659	13.8641	13.8547	14.0448	14.1144	13.8042	13.9955	13.9716	14.0412	14.094	16.7771	16.4029	17.4802	17.266	17.2657	16.8742	16.9745	16.9006	16.4909	16.5869	NaN	NaN	NaN	NaN	NaN	NaN	NaN	NaN	NaN	NaN	17.291791238470129	18.051017713359524
protein_2289	J7R597	Acyl-CoA synthetase, long-chain-fatty-acid--CoA ligase	fadD	1.92753	0.00879566	UP	1.52154	0.0324043	UP	2.77072	0.000507734	UP	2.36473	0.00202193	UP	Cluster -1447	16	16.0729	17.2387	13.2242	17.6128	17.1735	14.7339	14.6969	12.7926	14.7228	14.7382	17.7704	18.8203	18.7292	19.111	18.7147	16.5499	16.7832	16.366	17.7349	18.104	16.972255789616831	17.689011485140039	13.384702818782193	17.767532084786186	16.995689211800642	NaN	NaN	12.2249904740074	NaN	NaN	18.249760953137741	20.471061327232427
protein_1880	E2QIY7	Phosphoenolpyruvate carboxylase	ppc	2.54736	9.9476e-05	UP	1.94693	0.00132836	UP	2.76944	3.91553e-05	UP	2.169	0.000505569	UP	Cluster -1447	20	22.4213	21.7639	20.5521	23.1173	21.5932	19.6444	19.6373	18.0728	19.9088	19.4476	23.0931	24.1937	24.4294	24.7106	23.8659	20.9758	22.0765	21.9441	21.7639	23.7978	23.06949836287227	22.159991391548658	20.712782415333972	22.83881361271904	21.267279965212875	19.743516621465727	19.609017131602567	17.126595286667101	19.994279510104025	19.407649647257326	23.381456955604744	25.021148534685931
protein_1541	C3T992	NAD(P) transhydrogenase subunit beta	pntB	2.05543	0.000339909	UP	1.43268	0.00660547	UP	2.75778	1.33021e-05	UP	2.13503	0.000232994	UP	Cluster -1447	20	20.3722	19.3943	19.0263	21.4694	19.6418	17.3459	17.8245	17.6224	18.0401	18.7941	20.8934	22.4624	22.4662	22.789	21.9681	20.1016	20.5629	20.4519	20.266	22.0334	21.206902016478416	19.848256966744465	19.194472357254206	21.31493124645915	19.31415371198803	17.480672516701421	17.848740902722454	16.771271511584573	18.16778857294976	18.779219828864623	21.326644479204798	23.648880232976701
protein_461	A0A0D8WDF2	CYTH domain-containing protein	ygiF	1.00135	0.0152323	UP	0.999928	0.0153563		2.75697	7.22784e-07	UP	2.75554	7.27978e-07	UP	Cluster -1447	20	19.7834	18.8345	18.7724	19.9602	18.6861	18.3232	18.6647	16.7665	18.6039	18.6715	21.1989	21.9946	22.3546	22.4984	21.7678	20.8763	20.7283	20.7583	20.7189	21.7329	20.626250536689998	19.290821641188959	18.939142423512521	19.812239834066894	18.35701283474787	18.460785990864153	18.69249730400713	15.923522481225378	18.734945737442601	18.657199802018336	21.64015859990004	23.204996044623115
protein_1290	C3STC7	Threonine/serine transporter TdcC	tdcC	1.76054	0.00377328	UP	1.02948	0.0678877		2.75526	5.92145e-05	UP	2.0242	0.001245	UP	Cluster -1447	20	19.0913	18.6135	17.8762	20.5584	18.9467	17.369	17.0313	16.6749	17.6196	17.5887	20.416	21.3472	21.2865	21.4239	20.7335	18.8073	19.7275	19.4594	19.7655	22.3	19.98601421601898	19.082286803668154	18.033068048700862	20.468360537064555	18.624913229651771	17.537521761777995	17.086944776966483	15.909053954606646	17.775108686276386	17.570500583732972	20.906329134997101	22.745930517540945
protein_1094	C3SIJ2	Activator, hydrogen peroxide-inducible genes	oxyR	0.540477	0.324749		0.364949	0.502944		2.74696	6.61866e-05	UP	2.57143	0.000135385	UP	Cluster -1447	20	19.7673	18.4252	17.8578	15.4774	18.009	17.4584	16.7277	18.0146	16.9664	17.6671	20.1368	19.9823	20.7425	20.7805	20.7518	20.2822	19.432	19.6797	20.3318	20.8433	20.680067586703537	18.896949459764205	18.01581737839162	15.419927269282761	17.709192883153136	17.645542340092714	16.790718847518757	17.289432669013884	17.132472317359024	17.643508858585406	20.638856661076098	21.453079085713444
protein_1316	C3SUQ2	UPF0114 protein YqhA	yqhA	-0.0525005	1		-1.44354	6.19401e-05	DOWN	2.72087	1		1.32983	0.000150492	UP	Cluster -1447	6	13.7659	13.8641	13.8547	14.0448	14.1144	13.8042	13.9955	13.9716	14.0412	14.094	15.3985	14.7988	15.2422	15.648	15.2057	16.9166	16.6383	17.2624	17.3582	15.3353	NaN	NaN	NaN	NaN	NaN	NaN	NaN	NaN	NaN	NaN	15.853202324084558	16.517091111724149
protein_2501	W8T5A0	Cystathionine beta-lyase	metC	0.498913	1		0.599868	0.126842		2.71586	9.27776e-07	UP	2.81681	5.59941e-07	UP	Cluster -1447	13	15.3694	13.1415	14.043	15.0461	14.8009	13.8042	13.9955	13.9716	14.0412	14.094	16.3284	17.9928	17.5666	17.0529	17.5445	15.9328	17.2682	17.0132	16.3618	16.9097	16.246421448551093	13.587543141371821	14.205113581180342	NaN	NaN	NaN	NaN	NaN	NaN	NaN	16.795194983386022	19.676935340141771
protein_2175	J7QSX3	2-dehydro-3-deoxygluconokinase	b2100	-0.16717	0.710024		-0.535818	0.241553		2.71201	8.35839e-06	UP	2.34336	4.78885e-05	UP	Cluster -1447	18	14.292	15.8136	15.9086	16.6462	13.5008	14.8258	15.5563	15.7716	15.9112	14.932	17.8916	17.5977	17.7851	16.9062	17.6974	18.406	18.3398	18.1248	17.8192	17.8672	15.170316304447475	16.257432042231294	16.067087679017042	16.865866149625102	13.347441435671746	15.037761420513419	15.629720891017257	NaN	16.093347408747164	14.88290092333502	18.354362174190374	19.274109661471517
protein_2112	J7QH94;C3SGL2	Lysine--tRNA ligase	lysS	1.39216	0.0049367	UP	1.18583	0.0138333	UP	2.70424	7.02208e-06	UP	2.49791	1.86721e-05	UP	Cluster -1447	20	21.3433	20.1727	21.0724	21.1561	20.4592	19.0527	20.5836	18.2346	20.7995	18.5725	22.9598	23.0094	23.5381	23.9293	23.2566	21.8872	22.0832	22.0639	21.6872	23.0427	22.038531025881916	20.585481015481985	21.24087301006767	20.910319932330079	20.141559609072949	19.15968829367716	20.56783012441668	17.296785392202231	20.891621568880009	18.539751404476444	23.277971031174904	23.901302191412267
protein_594	A0A0J3V8A9	dTDP-4-amino-4,6-dideoxygalactose transaminase	rffA	1.7543	0.0117309	UP	0.164254	0.796044		2.70336	0.000407673	UP	1.11332	0.092175		Cluster -1447	20	18.8549	16.7141	18.0313	18.5633	17.481	16.4684	16.5577	13.0292	17.7907	17.0272	19.3139	19.3294	19.0695	18.1938	19.3047	18.7367	18.9783	19.0238	18.6921	18.9591	19.780459028832404	17.17668936263334	18.195109272267374	18.607567636637089	17.252542554240751	16.681576092052435	16.622151939567317	12.394955656232971	17.979806764144733	16.991278246719052	19.812638291976764	20.916759296999494
protein_340	A0A093ECG8	Ribosomal RNA large subunit methyltransferase I	rlmI	1.07162	0.000859711	UP	0.298816	0.281235		2.70283	7.64205e-09	UP	1.93003	1.06139e-06	UP	Cluster -1447	20	21.4481	20.2747	20.3262	21.2167	20.6218	19.5069	19.2983	19.2057	20.4113	20.1071	22.2347	22.8233	22.9325	22.9152	22.6318	22.2217	22.2943	22.4311	22.179	22.9174	22.148699069053798	20.689161354521993	20.495265302968672	20.974470677899262	20.304765492419794	19.614599627245216	19.283836472041479	18.269381031833348	20.50414803708799	20.075083459262693	22.556512018552006	23.723663179373148
protein_326	A0A093DMW5	Arginine--tRNA ligase	argS	1.52636	0.00233744	UP	1.40625	0.00433663	UP	2.69044	6.76179e-06	UP	2.57033	1.19538e-05	UP	Cluster -1447	20	22.3665	20.6477	20.3003	22.6732	20.3123	19.6618	19.6101	19.6855	20.0973	19.6135	22.8503	24.0021	24.0849	24.5043	23.7101	21.9535	22.3103	22.5309	22.0966	23.2291	23.01923759939319	21.045382332937034	20.461879773985196	22.397947422667098	19.98735784194222	19.761771361558552	19.583088112794542	18.739606919610885	20.183370298347072	19.57430488554834	23.141290797061078	24.835035789384737
protein_1337	C3SVM7	2-oxoglutarate reductase	serA_1	2.20662	0.000192619	UP	1.20034	0.0207623	UP	2.69042	2.13116e-05	UP	1.68415	0.0022473	UP	Cluster -1447	20	19.649	19.6271	18.5994	20.5762	18.0429	17.597	17.163	15.4055	17.9105	17.3855	19.8077	21.3528	21.237	21.5216	20.9961	19.7501	19.7097	19.7172	19.5846	20.152	20.545913277062894	20.096378141463436	18.756124309323386	20.489678443767549	17.723082678734603	17.76779327474928	17.219817027682655	14.64445906523482	18.067287766568395	17.366760608748304	20.299845340736184	22.760990898321403
protein_1184	C3SNI7	C4-dicarboxylate transport protein	dctA	1.80054	0.0118829	UP	1.54174	0.0276824	UP	2.6848	0.000567919	UP	2.426	0.00139479	UP	Cluster -1447	17	19.5323	17.5856	17.4745	19.7638	18.1681	15.5537	18.3573	15.2276	16.7234	17.6596	19.5415	21.208	20.9297	21.6911	21.2839	18.7111	19.7274	19.6929	20.6905	18.1238	20.43281916453245	18.059042318435157	17.635087483526263	19.677862931057646	NaN	15.728430751700238	18.416925321033439	NaN	16.883764942665703	NaN	20.041221984484913	22.619979136362307
protein_1368	C3SXK7	DNA mismatch repair protein MutS	mutS	1.07634	0.00375472	UP	1.09088	0.00339886	UP	2.68235	1.40321e-07	UP	2.69689	1.29701e-07	UP	Cluster -1447	20	20.8966	20.1897	20.2995	20.2976	20.6433	19.1952	19.2444	19.0573	19.2875	20.1605	22.0823	23.2214	23.5263	23.7397	23.2414	21.7551	21.8715	21.5556	21.9919	23.1827	21.612413489851971	20.608789141428804	20.470071670817116	20.064906664573115	20.32777563585352	19.30488939301765	19.233421670802503	18.126049080510288	19.382275721597647	20.130342434100285	22.414914199647701	24.145960528355815
protein_1626	C3TGC7	3-phosphoshikimate 1-carboxyvinyltransferase	aroA	0.640812	0.0205565		-0.10552	0.681007		2.67164	3.4088e-09	UP	1.92531	4.57378e-07	UP	Cluster -1447	20	20.3864	20.0296	20.6063	19.08	19.9247	19.2228	19.1778	19.0592	19.8638	19.4994	21.8472	21.9255	22.0479	22.0531	21.7799	22.0952	21.7097	21.9826	21.6793	22.7144	21.153450103729508	20.463558297790005	20.779698438144809	18.878470611635041	19.608004992323728	19.340071754284875	19.178804784238483	18.151862611176323	19.967854249812895	19.475886777234074	22.219163083491658	22.9443849825287
protein_1356	C3SWW7	L-fuculose phosphate aldolase	fucA	0.615612	0.521813		-0.178128	0.852186		2.66659	0.0110463	UP	1.87285	0.0621981		Cluster -1447	20	18.3243	18.5818	18.5824	19.3527	16.7186	19.0962	18.2587	13.268	18.9112	18.9476	21.0071	19.3009	20.1588	19.9003	20.557	20.9938	20.9842	21.1185	21.1237	17.5944	19.228907447323778	19.052517186883879	18.739339587061288	19.279150552555137	16.407128321774056	19.27491992215371	18.319023757325532	12.523816757407168	19.072357955315898	18.926597142618643	21.504565017473059	20.739622081255014
protein_559	A0A0H0LZV1	Phage tail tape measure protein	ACU90_13945	-0.45982	0.121655		-0.93304	0.00399		2.65821	2.16609e-08	UP	2.18499	3.85452e-07	UP	Cluster -1447	17	14.686	14.3891	14.2963	13.9871	12.7805	14.1836	14.3891	14.7694	14.4213	14.6746	16.2811	16.244	16.1711	16.2483	16.1195	17.2839	17.0122	17.8818	16.7289	16.8224	15.507370365033701	14.816183681432342	14.450193137520328	14.349032371491694	12.680555122469659	14.392592463973473	14.472525848848784	NaN	NaN	14.609057507873118	16.688004374244802	17.950276798958487
protein_761	A0A3Y2FZ72	Phosphate transporter	pitA	2.64685	0.000187882	UP	1.79491	0.00532041	UP	2.65775	0.000180093	UP	1.80581	0.00509993	UP	Cluster -1447	15	18.4509	16.2826	15.8175	18.8914	15.4226	14.3105	13.9445	14.5354	15.2818	13.5586	18.0718	18.9884	19.1764	19.1031	18.5544	16.884	16.5493	16.8675	16.5351	18.0837	19.364551486994568	16.739857066366053	15.982298433106562	19.002644181998505	15.228852503264662	NaN	NaN	NaN	NaN	13.520078428104826	18.565744348310982	20.620131208233346
protein_2174	J7QSW1	DeoR family transcriptional regulator	gatR	0.8852	0.137169		3.12622	3.14167e-05	UP	2.65675	0.000187531	UP	4.89777	7.98309e-08	UP	Cluster -1447	16	17.3835	12.915	13.3792	15.5926	15.0167	14.0852	13.6313	14.5251	13.8083	13.8111	19.4757	19.6661	19.9437	20.0027	19.6877	16.2958	16.9366	16.8036	16.0397	17.069	18.275682584988399	13.363806234843286	13.540224925526221	15.77469184435072	NaN	14.29893605618987	13.702324221003614	NaN	NaN	NaN	19.951550385702188	21.32977687975588
protein_132	A0A066PY65	DNA-binding transcriptional regulator GalS	galS	-0.805297	0.200569		0.251071	0.683654		2.65319	0.000357593	UP	3.70956	8.52028e-06	UP	Cluster -1447	17	15.1818	14.936	14.5706	14.0984	14.9171	15.3406	16.3279	15.9318	17.058	13.0719	19.0414	18.836	17.7733	17.804	18.7969	18.8602	18.5178	18.7402	18.6516	16.2265	16.079255594449148	NaN	14.731087756960019	14.260280055831313	NaN	15.554007195963026	16.396818815013702	NaN	17.246931683560721	13.027449900187355	19.519689996654861	20.490162622129187
protein_1676	C3TJ22	Hypothetical protein	nagE	2.12449	0.000434473	UP	1.70298	0.00290656	UP	2.64757	4.30581e-05	UP	2.22606	0.000275482	UP	Cluster -1447	20	21.0738	19.5774	19.3711	22.0992	20.0355	18.6096	18.2418	17.3398	18.7413	18.602	21.6023	22.9726	22.9977	23.2229	22.4919	20.2137	20.9427	20.6013	20.6956	22.3191	21.868087643260001	20.019427299662453	19.543879544285943	21.915465912667816	19.714862274807217	18.732686158736389	18.250716163768775	16.452402453366311	18.853494449781962	18.582432367743976	21.997785917087811	24.051099262063939
protein_1237	C3SR42	Protein translocase subunit SecY	secY	2.16447	0.0121375	UP	2.29162	0.00852302	UP	2.64533	0.00312891	UP	2.77249	0.00217311	UP	Cluster -1447	15	19.0016	17.2447	16.3938	20.2435	15.7246	15.8004	15.6148	14.5867	15.8813	15.9027	19.0785	21.1089	20.2882	21.05	20.9451	17.2254	17.5352	17.5983	17.8066	20.847	19.922733920811176	17.720589631018768	NaN	20.197051314021241	15.437027032122467	NaN	NaN	NaN	NaN	15.881458146958007	19.590406497074852	22.601194019773953
protein_1666	C3TIJ7	CydB protein	cydB	2.65223	5.89192e-05	UP	1.38009	0.0144224	UP	2.63735	6.27451e-05	UP	1.36521	0.0153457	UP	Cluster -1447	19	20.6206	19.9475	19.2612	22.5416	19.3789	18.3887	17.3287	17.1744	18.6219	16.975	20.929	21.888	21.9168	22.385	21.457	19.6673	20.4928	20.3547	20.2343	20.9264	21.453914470936706	20.402729491163345	19.431791756149664	22.385419292952452	19.053255347129127	18.524365713625052	17.353534539049758	NaN	18.750379545526901	16.962243085089096	21.362702967698247	23.06713042780251
protein_918	A0A7L7FHW9	Dipeptide epimerase	ycjG	-0.791552	0.0786255		-0.545588	0.2151		2.633	7.22382e-06	UP	2.87896	2.27447e-06	UP	Cluster -1447	20	18.9272	18.7482	17.6243	15.9273	19.2132	18.8434	19.037	18.5417	18.9635	19.0124	21.0818	20.8266	21.0999	20.9329	20.8938	21.6177	21.0346	21.7903	21.6086	21.5119	19.788112442023255	19.209489087005895	17.787222055603163	15.795482414453671	18.882012795266704	18.988127960090821	19.073500527467015	17.719612753943125	19.102231016203181	18.998381079224078	21.540517864874165	22.095699372702722
protein_1593	C3TDF7	Adenylosuccinate lyase	purB	1.12364	0.0131399	UP	1.17177	0.0102016	UP	2.62814	4.54466e-06	UP	2.67627	3.593e-06	UP	Cluster -1447	20	22.9328	21.317	21.6454	22.6911	21.41	20.9198	21.3161	19.7901	21.1376	21.2145	23.6776	24.7746	25.0246	25.3294	24.5715	23.0641	23.3235	23.3724	23.0738	24.6851	23.485522335802369	21.674422378662786	21.778182073778584	22.355028695324794	21.072041688177201	20.991169873308795	21.255321857221389	18.850458147823584	21.203638616837079	21.15246818957495	23.917642657402602	25.505776582775354
protein_333	A0A093DZQ5	NADH-quinone oxidoreductase	nuoG	0.304347	0.0939942		0.172426	0.329883		2.62712	8.45879e-12	UP	2.4952	2.015e-11	UP	Cluster -1447	20	25.7362	24.6728	24.9438	24.8153	25.1995	24.7102	24.768	24.7085	24.9001	24.7591	27.4638	27.4756	27.6304	27.6906	27.5833	27.2042	27.2583	27.3584	27.3486	27.812	26.119409077458219	25.001906412264521	25.026993208464202	24.543467692155399	24.893371167722147	24.745172491802563	24.680002205154434	23.821582136521016	24.940298096673356	24.676160119174316	27.580020103047563	28.025221308829131
protein_692	A0A271UAZ5	Antitermination protein	BIU72_14715	0.454223	0.391797		-1.74535	0.00337079	DOWN	2.61844	7.99397e-05	UP	0.418869	0.428992		Cluster -1450	16	13.7753	14.5701	13.6404	14.2086	14.5407	14.0612	14.1639	14.3132	14.5338	11.3918	15.9856	14.7275	14.4912	13.4344	14.1907	16.4637	15.5033	16.3431	16.5981	16.648	14.553089262077425	14.990458565073711	13.801829588700231	NaN	NaN	14.272994203135092	14.255412214294036	NaN	14.680546332074474	11.319869659560391	16.355721014923443	16.442434913216946
protein_1249	C3SRL2	Biotin carboxylase	accC	1.55607	0.000972605	UP	1.12521	0.010794	UP	2.60916	3.32325e-06	UP	2.1783	3.10194e-05	UP	Cluster -1447	20	23.7345	22.5739	22.2014	23.5596	22.7784	21.5264	21.2908	20.8857	21.7339	21.6306	24.1128	25.369	25.4994	25.7045	25.0535	23.5526	23.7694	23.7903	23.4414	25.5594	24.243381994331827	22.914784053364777	22.31393511261394	23.223056026396659	22.44790743641083	21.574695974818511	21.208469246153761	19.954256953523693	21.782433350214177	21.55167750711923	24.325906287946847	26.055819804728621
protein_1313	C3SUN2	Biopolymer transport protein ExbB	exbB	-0.00227616	0.994837		0.602181	0.0995842		2.59994	5.81273e-07	UP	3.2044	2.77318e-08	UP	Cluster -1447	20	18.5948	17.2224	17.1355	17.8932	17.0946	17.8614	17.6201	17.6087	17.6658	17.1959	20.3401	20.693	21.329	21.0259	20.5746	19.6471	19.6256	20.276	19.8528	21.5501	19.504105740649504	17.693775511208369	17.293012740639238	17.828673898095882	16.789503079073668	18.045114923889603	17.682192909447352	16.875504594606056	17.829763607563702	17.17348390527772	20.840530157279886	22.150875891673518
protein_2135	J7QIY9	DNA polymerase I	polA	2.62677	0.000399593	UP	1.56427	0.0189393	UP	2.59524	0.00044858	UP	1.53274	0.0211168	UP	Cluster -1447	20	22.239	20.8403	20.1805	23.1487	21.1066	18.5997	19.2194	17.396	19.8712	19.2949	21.3302	23.4668	23.6035	23.8528	22.9256	20.8858	21.4387	21.1851	20.8497	22.9981	22.960809938569849	21.261166784448523	20.351568833739709	22.919658379597852	20.791394874265421	18.710100172298503	19.209740111228772	16.466953814926882	19.966768757122622	19.265381251577523	21.667161190010095	24.401313016523261
protein_154	A0A066Q813	Mechanosensitive channel protein	ybdG	1.02414	0.185841		2.41109	0.00453206	UP	2.58582	0.00269299	UP	3.97278	4.40104e-05	UP	Cluster -1447	14	15.7076	14.9464	15.0631	14.0847	15.2253	13.8042	13.9955	13.9716	14.0412	14.094	16.8272	19.6922	19.4411	19.6836	19.247	16.7815	16.6903	14.1766	15.4046	19.7826	16.609115237843067	15.399110998080594	NaN	14.240500677334715	15.049665649040184	NaN	NaN	NaN	NaN	NaN	17.312228163989637	21.345905091185159
protein_1651	C3THV2	ABC transport system, permease component YbhS	ybhS	-0.0525005	1		-1.74715	3.03752e-05	DOWN	2.57973	1		0.885083	0.0120144		Cluster -1447	5	13.7659	13.8641	13.8547	14.0448	14.1144	13.8042	13.9955	13.9716	14.0412	14.094	14.9722	14.465	14.4409	14.968	15.2233	16.6528	17.0778	16.986	17.188	14.9006	NaN	NaN	NaN	NaN	NaN	NaN	NaN	NaN	NaN	NaN	NaN	16.192897663947406
protein_1269	C3SSC2	Intermembrane phospholipid transport system permease protein MlaE	mlaE	0.962924	1		1.73646	0.00132028	UP	2.57957	2.33907e-05	UP	3.35311	8.03088e-07	UP	Cluster -1447	13	15.0476	13.8086	14.6027	16.4023	14.8599	13.8042	13.9955	13.9716	14.0412	14.094	16.8772	18.5761	18.6118	18.667	18.7546	16.9455	17.016	17.3601	16.3321	15.1505	15.948476743752101	14.262043445506649	NaN	16.564822469585277	NaN	NaN	NaN	NaN	NaN	NaN	17.364036307852842	20.234183002498728
protein_1528	C3T8G7	HTH-type transcriptional repressor PurR	purR_2	1.51703	0.0218814	UP	1.34243	0.0394854	UP	2.5737	0.000469533	UP	2.39911	0.000894526	UP	Cluster -1447	20	19.6546	17.8973	18.4308	19.787	19.8708	18.5019	17.1634	15.2144	18.629	18.5467	20.9452	21.4533	21.6317	22.0575	21.5484	20.4623	19.8221	19.3052	19.6018	21.7325	20.533459396848439	18.363258701707988	18.590198504359929	19.67400894665391	19.540877985704181	18.656341061178434	17.209551508048403	14.417634986899554	18.776002110490143	18.531680721679891	21.421295118355751	22.78642618374495
protein_2257	J7R2V1	Beta-methylgalactoside transporter permease	mglC	2.22665	1		1.77947	0.0013911	UP	2.56734	3.54138e-05	UP	2.12016	0.000278183	UP	Cluster -1447	13	16.6398	16.9179	16.5935	16.7825	17.5513	14.7008	14.1152	15.5531	13.8721	15.1106	18.4745	19.1248	19.2328	19.4221	18.8317	17.9766	17.8825	18.2077	17.0687	15.053	17.563844230972425	NaN	NaN	16.85972755828676	NaN	NaN	NaN	NaN	14.068434018474955	NaN	18.980072619322932	20.739149935511175
protein_653	A0A1M0VSU3	Small heat shock protein IbpB	ibpB	-0.735585	0.0528927		-1.33884	0.00138642	DOWN	2.56663	9.60587e-07	UP	1.96337	2.91572e-05	UP	Cluster -1447	20	17.8024	19.0122	18.6688	17.577	19.8949	18.8907	19.218	19.8149	19.4351	19.2746	21.106	20.3665	20.5777	20.1983	20.5236	21.9752	21.7063	21.9021	21.2808	22.602	18.64464037159814	19.468441085470534	18.83564335584315	17.428515570753557	19.565940654039647	19.027995061065667	19.245568953566387	18.971288697827376	19.565877452459212	19.260322328919685	21.546661636556774	21.575097865078483
protein_2102	J7QFZ6	Erythronate-4-phosphate dehydrogenase	pdxB	0.840971	0.00215985		0.722211	0.00659779		2.56599	2.13502e-09	UP	2.44723	4.50797e-09	UP	Cluster -1447	20	22.6968	21.2775	21.3782	21.9334	21.4568	20.6798	21.0664	20.566	21.1058	21.1199	23.688	24.2728	24.3711	24.4819	24.1651	23.4181	23.388	23.4318	23.3368	23.7931	23.266348256972517	21.642036087581246	21.517565770088531	21.60373282210352	21.118632339989503	20.758042985352024	21.012453662607136	19.622734840303536	21.176743164828924	21.062995074559812	23.936030381733922	25.018930575397032
protein_1670	C3TIN7	Succinate dehydrogenase flavoprotein subunit	sdhA	0.785134	0.0063291		0.602091	0.0292861		2.56198	7.3747e-09	UP	2.37894	2.30338e-08	UP	Cluster -1447	20	26.1457	25.0346	25.0858	25.6681	25.3358	24.5176	24.5256	24.5268	25.0447	24.7296	27.2627	27.9282	28.0287	28.1184	27.8268	26.8867	27.0071	27.1074	27.0055	28.1476	26.524794914793404	25.36252129568101	25.167728109805925	25.398125379922615	25.029294256193111	24.552061576910212	24.437394573141429	23.640706897825272	25.084565208293434	24.646301122921187	27.377165840483013	28.474243527511394
protein_1440	C3T1X2	tRNA pseudouridine synthase A	truA	1.40432	0.0684303		1.25995	0.099123		2.56143	0.00234765	UP	2.41706	0.00365607	UP	Cluster -1447	18	15.5228	15.6561	16.0029	16.898	15.8951	11.4103	14.3433	16.0065	16.567	14.6262	17.9197	18.9249	18.1362	18.5345	18.5449	17.5301	16.6258	16.8088	15.8199	18.9759	16.404382046362276	16.099713533923676	NaN	17.10379389247079	15.73552164843688	11.621305562740543	NaN	15.467245722949571	16.749692692713015	14.576389864656544	18.382404076488672	20.594535556259519
protein_89	A0A037YQ84	Protein translocase subunit SecA	secA	1.82701	0.00582363	UP	1.67652	0.0102033	UP	2.54768	0.000374193	UP	2.3972	0.000664112	UP	Cluster -1447	20	23.1253	22.1027	21.5015	23.9166	21.0522	20.8342	20.6532	18.5878	21.4482	21.0398	23.2519	25.0411	25.1579	25.561	24.6724	22.6274	22.9917	22.8972	22.6576	24.1278	23.687072284837747	22.4639656589762	21.637954392011949	23.583531883160205	20.713989053211922	20.90949430923359	20.596251470767552	17.646162375831612	21.517064576194134	20.980634101082757	23.496275100836563	25.780450322926729
protein_512	A0A0F4HL05	Zinc metalloprotease	rseP	1.19047	0.0865651		1.87093	0.0106205	UP	2.53999	0.00111653	UP	3.22045	0.000112157	UP	Cluster -1447	15	18.2257	15.9925	13.7472	16.736	15.0384	14.8436	14.4652	14.5013	14.6185	15.359	18.0295	19.6483	19.614	19.5839	18.9664	16.9041	17.4441	16.4366	16.4816	19.2211	19.139849085361934	NaN	13.911729026751869	16.844792792228045	14.843380822557227	NaN	NaN	NaN	14.812468142132889	NaN	18.52321811728099	21.278344355434147
protein_1553	C3TB72	2-hydroxyacid dehydrogenase	ldhA	0.712475	0.001466		0.497307	0.0175082		2.53674	8.07421e-11	UP	2.32157	3.46176e-10	UP	Cluster -1447	20	23.2923	22.5111	22.6766	23.1876	23.0068	22.1121	22.2801	22.2001	22.3309	22.1888	24.6898	25.2644	25.4567	25.7102	25.161	24.7113	24.583	24.7732	24.5576	25.1706	23.779909788061826	22.84787167864112	22.781542136183795	22.86157911640451	22.685828073943672	22.150722682129022	22.18959463226653	21.270866295469823	22.372145112929843	22.103867158781654	24.884008850173181	25.925773003960423
protein_487	A0A0F3SVA4	Glutamate synthase	gltB	2.19616	1		2.31125	0.0320554	UP	2.53493	0.0201507	UP	2.65002	0.0157915	UP	Cluster -1447	13	17.298	16.6118	16.8335	15.3183	17.0889	14.4246	14.0423	14.6393	15.3862	13.6774	16.1134	20.1176	20.1538	20.3796	19.6362	14.8418	13.5244	18.8792	18.1045	19.4945	18.219126489783221	NaN	NaN	15.406187729122035	NaN	NaN	NaN	NaN	NaN	13.642830159003987	16.615804905952917	21.737865896905856
protein_937	A0A7L7FK93	HTH-type transcriptional regulator Cbl	cbl	0.875228	1		-2.88805	5.25508e-05	DOWN	2.53178	1		-1.23151	0.0378867	DOWN	Cluster -1450	11	19.0238	18.9754	18.4779	19.1599	17.8386	19.7816	16.4493	16.5229	19.1255	17.2203	17.7022	16.3539	18.0415	17.5791	17.6414	19.8786	20.4466	20.5655	19.8162	21.0515	19.955944990571506	NaN	18.646688781968678	NaN	NaN	19.98940004388475	16.517491008432479	NaN	19.308247916604742	NaN	18.220203535449333	17.890537416879933
protein_2437	W8SSN1	Peptide chain release factor 3	prfC	1.8037	0.000670886	UP	1.36593	0.00612943	UP	2.52178	1.92898e-05	UP	2.08401	0.000163426	UP	Cluster -1447	20	20.9622	19.6198	19.2518	21.4243	18.8053	18.1138	18.628	17.5238	18.8322	17.9471	21.025	22.2623	22.5333	22.7715	21.8914	20.613	20.5487	20.6941	20.5146	21.2835	21.78891684872637	20.071333986232538	19.421252972569754	21.263695017640604	18.479072018542247	18.24598807093745	18.648936573320437	16.665055501620646	18.956704551720797	17.931526730561323	21.450827190759547	23.426364704036832
protein_851	A0A792GI61	RecBCD enzyme subunit RecC	recC	-0.461584	1		1.04734	0.0454422	UP	2.52092	6.2568e-05	UP	4.02985	1.43894e-07	UP	Cluster -1447	11	13.8138	13.5943	14.5921	12.887	12.7113	13.8042	13.9955	13.9716	14.0412	14.094	16.148	18.0533	17.929	18.178	17.4395	16.18	16.9041	14.9411	16.3691	18.1168	14.695500185173813	NaN	NaN	NaN	12.561739015215839	NaN	NaN	NaN	NaN	NaN	16.619831659454697	19.734522583994163
protein_1866	E2QIA5	CydA protein	cydA	2.21374	0.000141371	UP	1.71235	0.0015838	UP	2.5172	3.41215e-05	UP	2.01581	0.000364685	UP	Cluster -1447	20	24.4632	23.346	22.5961	24.8443	23.3422	21.891	21.6099	20.2978	21.8086	21.9157	24.5653	25.868	26.0334	26.4118	25.7923	23.4467	23.8634	23.8399	23.6622	25.2968	24.953217311794578	23.683074655912286	22.701777966857975	24.516873813670717	23.019968603285882	21.930529382581859	21.520118618264338	19.368082882192958	21.850624661765742	21.831311392342336	24.761782368755505	26.532282505014081
protein_318	A0A093D6U4	23S rRNA 5-hydroxycytidine C2501 synthase	rlhA	2.55698	1		1.32079	0.0178651	UP	2.51087	0.000100898	UP	1.27469	0.0216182	UP	Cluster -1447	11	16.7442	17.1732	15.3785	16.8526	16.5428	13.8042	13.9955	13.9716	14.0412	14.094	15.9238	18.642	18.3643	18.5043	17.6304	14.8818	16.5318	16.4501	16.8393	17.7578	17.657458859854692	NaN	NaN	16.977557200587036	NaN	NaN	NaN	NaN	NaN	NaN	16.422411399834029	20.283955561029057
protein_912	A0A7L7FHH9	Exoribonuclease 2	rnb	1.10201	0.0161451	UP	1.1352	0.0136228	UP	2.50421	1.0295e-05	UP	2.53739	8.73947e-06	UP	Cluster -1447	20	22.7766	21.5685	21.4722	22.7274	22.3151	20.6194	20.471	21.6307	21.6356	20.9931	23.4832	24.9797	25.1458	25.3451	24.593	23.2111	23.2794	23.2786	23.1042	24.9975	23.319733690692537	21.921861961215271	21.600725171544923	22.388757126586796	21.977661095890621	20.68613150340299	20.405665418010329	20.693390646658845	21.698282830630131	20.927629110517586	23.718222009583339	25.701907851150509
protein_1140	C3SL77	ATP synthase subunit a	atpB	1.13501	0.0576932		1.56568	0.0118949	UP	2.501	0.000293634	UP	2.93166	5.46161e-05	UP	Cluster -1447	19	17.2233	16.3041	15.7689	14.0712	18.0002	14.1695	14.8205	15.3498	14.9225	16.4303	18.8834	19.3187	18.965	19.0362	19.8228	17.963	16.7997	17.4982	17.4814	18.4552	18.124879686788898	16.754765654826258	15.929024876597204	14.216008410152334	17.818076576461905	14.382637534892208	14.887710888506863	NaN	15.112215493717621	16.386083087529233	19.363585535547472	20.964291506722116
protein_1349	C3SWH7	DNA mismatch repair protein MutH	mutH	0.836796	0.023351		-0.541163	0.126576		2.49499	7.14931e-07	UP	1.11703	0.00389991	UP	Cluster -1447	20	16.3584	16.0449	17.1042	16.9195	15.676	16.1088	15.0461	15.0084	15.7523	16.0034	17.5007	16.9493	17.5599	17.3094	18.3688	18.7885	17.5218	18.038	17.573	18.4726	17.247399920488011	16.49022727014183	17.261178459929624	17.100457022847785	15.506629907337656	16.319698578579992	15.114970472836031	14.456444259866588	15.937274957984858	15.954684791556589	17.968329296985541	18.608847495620957
protein_367	A0A0B0XM45	Tetraacyldisaccharide 4'-kinase	lpxK	2.5319	1		-0.814398	0.0210614		2.48951	1		-0.856796	0.0159687			8	16.8106	17.6272	16.7338	16.1311	18.0037	14.4343	14.4028	14.9308	14.4306	14.4484	16.2347	16.1792	16.4139	16.8637	15.3309	17.3627	16.8578	17.5445	16.6013	16.7281	NaN	NaN	NaN	16.422202772490305	NaN	NaN	14.486288252161792	NaN	14.607948644242626	NaN	NaN	17.882620960790458
protein_861	A0A797LQB7	ATP-dependent DNA helicase RecG	recG	1.63023	1		1.36957	0.0113675	UP	2.47632	7.41625e-05	UP	2.21566	0.000239954	UP	Cluster -1447	15	16.2055	14.2885	14.8949	16.0908	15.0709	13.4333	13.8499	14.407	12.0373	14.672	16.3595	17.9592	18.0334	17.964	17.3129	16.435	15.946	15.5939	15.7719	17.0345	17.058723204273804	14.726601350922582	NaN	NaN	NaN	NaN	13.930173674714972	NaN	12.210403476802266	14.617742937727499	16.802174280233192	19.657254764970165
protein_20	A0A024KZE9	Cyclic di-GMP phosphodiesterase YfgF	yfeA	-0.0525005	1		0.914736	0.1286		2.47348	1		3.44072	1.11113e-05	UP	Cluster -1447	6	13.7659	13.8641	13.8547	14.0448	14.1144	13.8042	13.9955	13.9716	14.0412	14.094	14.1991	17.8989	17.9594	18.6796	18.1106	16.6822	16.4244	16.9715	16.7981	15.3976	NaN	NaN	NaN	NaN	NaN	NaN	NaN	NaN	NaN	NaN	14.715795796280993	19.542212509813716
protein_1100	C3SIW2	Anti-activator for CytR-CRP nucleoside utilization regulon	cytR	1.14847	0.00889805	UP	-0.362733	0.366984		2.46975	5.89305e-06	UP	0.958543	0.024903		Cluster -1447	20	18.5364	18.715	20.2182	18.0398	18.8784	17.9141	16.5071	18.0817	17.9663	18.1761	19.1403	19.7723	19.8141	20.5105	19.9432	20.2174	20.2864	20.4622	19.3158	20.7124	19.439978154828967	19.1856459068281	20.375115496232098	17.964345944835291	18.565577541809347	18.091746314095118	16.567011314100316	17.335127746618376	18.126868287016446	18.155466049192466	19.637175147590732	21.206860193140734
protein_2419	Q9ZIS5	LPS 1,3-galactosyltransferase	waaO	-0.0525005	1		-3.05176	1.82789e-08	DOWN	2.46733	1		-0.531931	0.115203		Cluster -1450	5	13.7659	13.8641	13.8547	14.0448	14.1144	13.8042	13.9955	13.9716	14.0412	14.094	13.5713	13.2983	12.6492	13.431	14.0346	16.6415	16.677	16.9664	17.0752	14.883	NaN	NaN	NaN	NaN	NaN	NaN	NaN	NaN	NaN	NaN	NaN	15.023121909592243
protein_648	A0A1M0BVA0	Pirin family protein	AM375_06840	0.539549	0.606409		-0.838452	0.425767		2.46366	0.0276598	UP	1.08566	0.30527		Cluster -1447	17	17.2329	15.5903	13.4276	16.9287	16.5995	12.2453	17.3176	14.8826	17.6985	14.9373	18.0429	15.1148	17.5183	17.1167	17.4146	18.6822	18.5423	18.8392	18.7639	14.5719	18.120216104699445	16.036800361739772	13.586910138735515	NaN	16.436470812654296	12.457855371772386	17.388835466471122	NaN	17.88397370948632	NaN	18.513095291533578	16.781733659155197
protein_614	A0A0Q2YS82	DUF3950 domain-containing protein	ynfO	1.26366	0.0134208	UP	-0.782481	0.106997		2.45965	4.43365e-05	UP	0.413505	0.381892		Cluster -1447	20	17.5883	17.3694	18.2028	19.4132	17.9067	17.2996	17.2048	14.6924	17.9326	17.0326	19.0406	18.4814	18.4334	18.2889	18.3036	19.4861	19.3887	19.3903	19.2494	18.9458	18.516502600582292	17.834707438835121	18.366662013611855	19.437756135423509	17.666554120242846	17.511009808107726	17.269503853967514	14.043344333979309	18.118581205494834	16.998734753729085	19.542369720497035	20.053290883462385
protein_1437	C3T1E2	DNA-binding response regulator	ypdB	2.12423	1		0.769329	0.210291		2.45735	0.000593903	UP	1.10245	0.079005		Cluster -1447	14	16.1303	16.5913	16.8714	16.7211	16.0578	14.7456	14.8844	12.6701	14.7818	14.6688	15.3667	17.4163	18.7099	19.064	17.3273	16.4954	16.1478	16.6165	16.4432	18.3346	17.010670148060147	NaN	17.030192941288025	NaN	15.902683651649514	NaN	NaN	12.134281915136388	14.964792090715713	NaN	15.831079577747106	19.090883867022104
protein_890	A0A7L7FE43	Valine--tRNA ligase	valS	1.67597	0.000884098	UP	1.33223	0.0054218	UP	2.44683	1.65626e-05	UP	2.10308	9.41115e-05	UP	Cluster -1447	20	23.9723	22.9269	22.7004	24.5558	22.8938	21.581	22.0095	20.4477	22.3815	22.2496	24.537	25.7761	25.7904	26.0037	25.4575	23.8747	23.9751	24.0658	23.7946	25.1933	24.46412214989282	23.26414917216977	22.806641593632158	24.227351316089088	22.570669202809757	21.621170820550354	21.920261573266075	19.517723013063971	22.424039289036021	22.165684246982369	24.735152232888819	26.442564188108765
protein_706	A0A2I5IER5	Alpha,alpha-phosphotrehalase	treC	1.00933	0.0010746	UP	0.404373	0.137037		2.43448	2.24158e-08	UP	1.82953	1.37321e-06	UP	Cluster -1447	20	23.7484	22.7027	22.3912	22.5914	22.5194	21.7363	21.879	20.9944	22.3971	21.8996	24.1439	24.6147	24.7064	24.9965	24.6392	24.3092	23.9786	24.2064	24.1502	24.4344	24.259391000219154	23.044236145166074	22.504607955049519	22.254210047658251	22.188249201213022	21.785649857763794	21.797593802953422	20.062901493192527	22.446468086861209	21.821484509436829	24.358588901055295	25.303880182942091
protein_600	A0A0J3VRD5	Acetylgalactosamine-specific PTS system enzyme IIB component	agaV	0.682229	0.42311		0.34955	0.679486		2.43015	0.00909684	UP	2.09747	0.0213237	UP	Cluster -1447	20	16.2148	17.152	17.9786	17.1821	15.2872	17.8109	16.5648	12.4761	17.0057	16.5461	19.3748	19.0779	18.7398	18.6274	18.4822	19.1271	18.7835	19.6306	19.1318	15.8813	17.128266251097894	17.607275402436635	18.139878555585017	17.28020348172846	15.08517781523248	18.024444418552029	16.629442004333232	11.877218938494336	17.197187891148769	16.504670043773849	19.862949063589205	20.698726706872012
protein_798	A0A6D2FAL2	Transcriptional regulator	D4M70_19355	1.30049	0.00642947	UP	1.26639	0.0076704	UP	2.42394	1.87267e-05	UP	2.38984	2.21827e-05	UP	Cluster -1447	19	20.5456	18.515	19.1622	20.5348	18.2115	17.9884	17.8151	18.4992	18.1165	18.0475	20.9144	21.6231	22.3938	22.4229	21.5641	20.3497	20.3385	20.4799	20.0396	21.3787	21.392363860622972	18.974292238771945	19.330373568728174	20.389333369095954	17.883441473375822	18.12865794180529	17.845790785250323	NaN	18.250603759003411	18.035617896197987	21.361138098751709	22.842120915693176
protein_1449	C3T2A7	Alanine transaminase	alaA	0.551534	1		1.44955	0.0439841	UP	2.41303	0.00200896	UP	3.31105	0.000102202	UP	Cluster -1447	16	18.474	17.6278	17.4849	16.0274	17.9621	17.2387	17.3568	16.9338	17.3682	15.921	19.6887	21.9438	20.1887	20.4871	21.8232	19.7359	21.6185	19.3703	19.2199	16.9391	19.38575183392566	18.102997293336749	NaN	15.960642293658363	NaN	NaN	17.42090433388147	NaN	17.534948752476588	15.903098071011945	20.196138699844571	23.399469435752398
protein_589	A0A0H0S493	2-octaprenyl-6-methoxyphenol hydroxylase	ubiH	1.97997	1		0.857855	0.164289		2.40995	1		1.28783	0.0430109	UP	Cluster -1447	9	15.8289	15.7329	15.9326	15.6963	16.6157	13.8042	13.9955	13.9716	14.0412	14.094	16.1992	17.4321	18.109	18.4844	16.0208	16.234	14.5542	16.2265	16.01	18.9316	16.736930371689347	NaN	NaN	NaN	NaN	NaN	NaN	NaN	NaN	NaN	16.697890642576265	19.08924770167231
protein_303	A0A086TWX3	LPS core heptose(II) kinase RfaY	rfaY	1.97362	0.00190534	UP	1.93432	0.0022387	UP	2.4036	0.000326296	UP	2.36429	0.000383122	UP	Cluster -1447	13	16.399	15.2658	14.636	17.2464	16.2273	13.8042	13.9955	13.9716	14.0412	14.094	17.6665	18.6676	18.2844	18.9674	18.0101	16.1965	16.2289	14.7558	16.1141	18.6292	17.29558959065626	15.716543518443876	14.798340162336906	17.41684040150157	16.056931896694419	NaN	NaN	NaN	NaN	NaN	NaN	20.327272814100471
protein_1112	C3SJC7	Sulfur carrier protein FdhD	fdhD	0.633249	0.141256		-0.39342	0.351821		2.3998	1.54739e-05	UP	1.37313	0.00364811	UP	Cluster -1447	19	17.9452	16.7731	16.8197	15.377	18.0461	16.0815	15.9372	16.9665	17.0596	15.75	19.2001	18.0869	18.1013	18.3818	18.0566	18.4916	19.0165	18.6783	18.6261	18.9813	18.864807309678206	17.23202605829821	16.982859919629821	NaN	17.833643692655542	16.295786867570797	16.00185676761879	16.352471093333197	17.251473164442096	15.711435753908289	19.694357377064982	19.694511266086948
protein_810	A0A6D2FGT7	DNA translocase FtsK	ftsK	1.21786	0.166482		1.37549	0.120747		2.39815	0.0108332	UP	2.55578	0.00722566	UP	Cluster -1447	20	18.6327	17.6617	16.3033	18.1181	16.3919	14.4697	16.4461	19.3171	13.3882	17.3971	18.7351	20.1558	20.5028	20.4945	19.9984	18.0148	18.0154	18.9265	17.9421	20.1103	19.559030103471169	18.124899774115185	16.467207505946757	18.157258896064846	16.160592346463684	14.682594145137479	16.510603474977049	18.679239538642435	13.576649675654846	17.361778381221619	19.234623565299756	21.739419322282835
protein_2561	W8TWL0	Carbon starvation induced regulator	csiR	2.03639	1		0.609658	1		2.38171	1		0.954979	1			5	16.0688	15.3638	15.8322	16.6223	16.2013	13.8042	13.9955	13.9716	14.0412	14.094	16.882	17.2279	16.9702	17.151	16.6323	16.1272	16.4348	16.5977	16.5294	16.126	NaN	15.829809432904112	NaN	NaN	NaN	NaN	NaN	NaN	NaN	NaN	NaN	18.899716843654332
protein_893	A0A7L7FEF3	Lysine decarboxylase LdcC	ldcC	1.26704	0.185141		-2.87346	0.00582122	DOWN	2.37479	0.0187262	UP	-1.76571	0.0707801		Cluster -1450	19	19.0201	17.6104	17.9959	18.7473	17.1994	17.1507	17.2275	12.7658	19.2539	17.84	14.0989	16.948	15.8744	16.4912	18.332	19.5193	18.6223	20.4028	18.4368	19.1307	19.935727197626221	18.06756670817424	18.158955272785342	18.84190704537361	16.996859621025028	17.365476637368495	17.292887770881389	12.163797459786668	19.446622339229435	17.80037921464103	14.591265200430174	18.568429708668177
protein_1770	C3TQK7	Cell division protein FtsA	ftsA	1.66551	0.0634421		1.39679	0.114507		2.37127	0.0114046	UP	2.10255	0.022417	UP	Cluster -1447	20	20.4692	19.3722	17.1883	19.1638	21.7408	21.2089	16.9345	17.8988	16.7037	16.8606	20.5342	21.7678	22.2161	22.1482	21.7807	18.8461	20.9989	21.1154	19.5525	20.9501	21.329290661346121	19.833214545733117	17.351366313733955	19.031162180344555	21.409613636238454	21.353280975405866	16.970577781833374	17.075740271708337	16.842091257775888	16.84661671639866	20.992046206358761	23.03403161295919
protein_1726	C3TM78	Protein translocase subunit SecD	secD	0.75384	0.0444977		0.890253	0.0200374		2.36532	2.29639e-06	UP	2.50174	1.08018e-06	UP	Cluster -1447	20	21.857	21.5759	20.633	21.147	21.0302	20.3429	21.1896	19.3329	21.1588	20.4497	23.0608	23.5972	24.2375	23.9556	23.9008	22.5716	22.748	22.6758	22.4933	23.8119	22.477999243169748	21.961619682868307	20.787799072987379	20.849036606462924	20.698731114851938	20.4362851754743	21.153180961938261	18.385621038355559	21.240227727555052	20.404877876325937	23.33428862905145	24.39296664385957
protein_576	A0A0H0REM4	LPS O-antigen length regulator	fepE	0.800079	0.0885872		0.44351	1		2.36458	1		2.00801	0.000261948	UP	Cluster -1447	9	18.7487	17.8159	15.3998	17.3598	17.0066	15.4235	16.602	16.4788	17.5246	16.3016	19.2425	19.372	19.2446	19.1818	19.33	18.7229	18.8225	18.7114	18.6066	19.2899	19.667970825375662	18.274191579513268	15.561977023118745	17.431211922878955	NaN	15.636984229989201	NaN	NaN	17.715338664110881	NaN	19.735020466773896	NaN
protein_1570	C3TCG5	Acyl-CoA thioester hydrolase YciA	yciA	0.445026	0.188156		0.207043	0.532575		2.34094	1.02144e-06	UP	2.10296	4.25078e-06	UP	Cluster -1447	20	20.6355	20.4023	20.5398	19.7037	21.4685	20.4357	19.9432	19.8463	20.2013	20.0983	22.4944	22.6995	22.7317	22.8155	22.5235	21.8066	22.1557	22.2979	22.1235	23.8457	21.33156648016309	20.815338104555021	20.708375663013506	19.458517156662399	21.150895099811365	20.542759574417321	19.92762028598731	18.908730654176761	20.293465923490068	20.06563425491419	22.813078301047373	23.592746449513896
protein_1178	C3SN62	Glycine--tRNA ligase alpha subunit	glyQ	1.33554	0.0068248	UP	0.697062	0.128535		2.33873	4.31814e-05	UP	1.70026	0.00107159	UP	Cluster -1447	20	22.082	21.333	20.81	21.9608	21.1013	20.6018	20.3305	18.0529	21.2997	20.3247	22.3048	23.2664	23.5082	23.6457	23.0634	22.4834	22.4239	22.6423	22.3694	22.3841	22.736199318060773	21.731283352722279	20.971836870457878	21.686598624087907	20.776623716904229	20.701987176296669	20.303888828998375	17.107132259175707	21.385916154064386	20.285702929613208	22.596687261402433	24.101178315473007
protein_1627	C3TGE7	FocA_2 protein	focA	4.02818	1		1.20805	0.0436218	UP	2.33492	0.000539057	UP	-0.485211	0.39509		Cluster -1450	12	17.2896	17.9416	18.0112	18.3482	18.4568	13.8042	13.9955	13.9716	14.0412	14.094	17.1048	18.1336	17.7714	17.9795	16.6321	15.6578	15.5646	15.1272	15.9653	19.2661	18.206133917609158	NaN	NaN	18.457716727037017	18.263994162472862	NaN	NaN	NaN	NaN	NaN	17.604537303287209	19.766650219389014
protein_2006	J7Q710	Pseudouridine synthase	yceC	1.5558	0.00360387	UP	0.544567	0.257381		2.33281	8.87099e-05	UP	1.32157	0.0108475	UP	Cluster -1447	20	18.7646	18.5181	18.0506	17.7706	18.0963	17.5279	16.3265	15.7391	16.4048	17.4229	17.7404	20.0668	19.8324	20.028	20.1405	18.9243	18.6842	18.5357	18.591	20.3501	19.693479130356561	18.986420935167612	18.213867448910651	17.774150928224412	17.842311667706657	17.735780766446663	16.391404715393126	15.073143242268412	16.586392687248797	17.391137840732007	18.244345576453373	21.619615822240931
protein_48	A0A024LAS8	Bifunctional glutathionylspermidine amidase/glutathionylspermidine synthase	gsp_1	0.662206	0.216977		2.02212	0.00102136	UP	2.31642	0.000287486	UP	3.67633	1.2183e-06	UP	Cluster -1447	13	15.7587	15.9411	12.7797	13.8726	14.8654	13.8042	13.9955	13.9716	14.0412	14.094	16.5949	19.1017	18.2858	18.7422	18.8746	15.7416	16.0655	16.334	16.708	16.6395	16.645897623484583	16.391037120481784	12.944117220154883	14.079948051884294	NaN	NaN	NaN	NaN	NaN	NaN	17.072517014760276	20.778615148264983
protein_2133	J7QIT5	L-threonine dehydratase	ilvA	2.91735	2.74459e-05	UP	2.21793	0.00050162	UP	2.31224	0.000336298	UP	1.61282	0.00652624	UP	Cluster -1447	13	18.4989	15.569	16.1366	17.2893	16.9993	13.8042	13.9955	13.9716	14.0412	14.094	17.8903	18.6517	18.8735	18.5488	18.593	15.2996	15.4856	16.3726	15.8571	18.4528	19.417561646208153	16.029494297519648	NaN	17.387039568603591	16.800806392622068	NaN	NaN	NaN	NaN	NaN	18.390530055093254	20.277473006390903
protein_588	A0A0H0RVF8;A0A7L7FLM2	Glucarate dehydratase	HVV78_17860;gudD	0.272695	0.623091		-0.691845	0.220643		2.30869	0.000491658	UP	1.34415	0.0239155	UP	Cluster -1447	19	17.2968	18.6129	15.0249	17.591	19.4804	17.4554	16.8485	17.9603	17.0693	17.309	18.8008	18.7711	19.1094	19.1227	18.9228	19.5631	19.4322	19.2506	19.4107	20.5294	18.22588994171857	19.082497320661027	15.188499988038609	NaN	19.222653654071991	17.662415258680184	16.913765967273559	17.28894355495736	17.250090193736341	17.278556538344006	19.306508990153773	20.318303379211645
protein_2555	W8TSG3	CPS-53 (KpLE1) prophage protein	yfdP_2	-0.559504	0.0295753		-0.629176	0.0160214		2.30356	1.26668e-08	UP	2.23389	2.02664e-08	UP	Cluster -1447	20	17.1635	17.7422	17.958	17.9815	18.8088	18.0158	18.5718	18.8081	18.4597	18.5961	20.4959	20.2427	20.1858	19.6874	20.2117	20.9059	20.8541	20.8782	20.8249	20.5063	18.057531714257806	18.210864888582613	18.114826140008333	17.890315346229468	18.486467781919362	18.183617355425685	18.627049297348346	18.040783614812725	18.614860069105895	18.578086021302596	20.985577087363403	21.638592305543632
protein_489	A0A0F3T0B9	Bifunctional glutamine synthetase adenylyltransferase/adenylyl-removing enzyme	glnE	0.928279	1		2.01775	0.0058208	UP	2.30352	0.00218284	UP	3.39299	5.24047e-05	UP	Cluster -1447	12	12.5174	15.7122	14.6338	15.5053	16.1792	13.8042	13.9955	13.9716	14.0412	14.094	16.7224	18.6184	18.7379	18.7555	18.6785	14.9086	16.1175	16.1218	15.7972	18.4789	13.414751291760199	NaN	NaN	NaN	16.010954190459575	NaN	NaN	NaN	NaN	NaN	17.206041363056649	20.280765560429373
protein_2197	J7QX07	ABC transporter ATP-binding protein	yadG	2.16506	0.00790267	UP	2.38627	0.0040437	UP	2.29881	0.00527678	UP	2.52002	0.00268524	UP	Cluster -1447	16	18.6235	16.8115	14.433	18.971	17.1566	13.2456	15.2478	16.0589	15.9743	14.6435	18.0405	20.1575	20.1882	20.3325	19.877	17.4386	17.148	16.809	16.8888	18.3799	19.547836859748301	17.274633856580305	14.600342704980671	19.039175297313182	NaN	13.462630074789036	NaN	NaN	16.168991315132217	NaN	18.543829638657737	21.76470907434582
protein_1283	C3SSU7	Ubiquinone biosynthesis accessory factor UbiT	yhbT	0.72587	0.0401305		-1.18622	0.00196789	DOWN	2.29282	1.52927e-06	UP	0.380734	0.261275		Cluster -1447	15	14.8489	15.0832	15.1902	15.2969	15.5519	14.4467	13.2681	14.8473	14.9295	14.8502	16.178	15.6909	14.3471	15.6565	16.0023	16.9718	16.7271	17.0656	16.4908	16.5505	15.67886418358195	NaN	15.349319244906861	NaN	NaN	14.659148573020236	13.353215759967403	NaN	15.094333401492978	14.790659037852741	16.600190234526337	17.400754382175233
protein_95	A0A061K692	Cation:proton antiport protein	ybaL	2.61039	0.00148183	UP	0.346254	0.625832		2.29161	0.00409812	UP	0.0274742	0.969035		Cluster -1447	18	18.5631	17.255	17.1296	17.9693	18.7921	15.6688	14.6527	17.1413	13.1021	16.0921	17.0385	17.9811	18.7885	18.5776	17.4608	16.7388	17.1339	16.4271	17.856	19.9594	19.464870165492524	17.705431249125787	NaN	NaN	18.608883221512489	15.881642157324533	14.719592033244169	16.567814994706549	13.291631182900902	16.047562756011406	17.518133687030655	19.625224748511705
protein_1414	C3T002	GMP synthase [glutamine-hydrolyzing]	guaA	1.04915	0.042126	UP	1.43717	0.00771752	UP	2.28242	0.000154255	UP	2.67044	2.69403e-05	UP	Cluster -1447	20	23.4528	21.2802	20.8632	21.7125	20.9107	20.931	20.1255	19.9645	20.864	21.0886	23.0835	24.3469	24.8046	25.0342	24.3024	22.4673	22.5205	22.5584	22.6327	24.2069	24.044770244953771	21.653958439346205	21.009999025983198	21.395139657367061	20.574525437472317	21.016816787190209	20.079881911454311	19.018399337759348	20.940098341220995	21.037528856888329	23.34226294848801	25.1138526868823
protein_1084	C3SI60	Uroporphyrinogen decarboxylase	hemE	0.618216	0.0230697		-0.0958717	0.7048		2.27649	3.24936e-08	UP	1.5624	6.2281e-06	UP	Cluster -1447	20	22.0755	21.3514	21.5409	21.0181	21.5338	20.4863	20.8814	20.0822	21.7155	21.2635	23.1731	23.1464	23.1176	23.0561	22.8387	23.2306	23.2307	23.3775	23.1447	22.8277	22.689193439326818	21.734164195516868	21.693801922218746	20.715096633750029	21.201192441299	20.577857053501564	20.84269607658824	19.13477298384089	21.795578863379621	21.217081565156217	23.442772309581347	23.93427657967468
protein_1609	C3TEB2	30S ribosomal protein S5 alanine N-acetyltransferase	rimJ	1.7034	1		1.34186	0.0505876		2.27223	0.00228671	UP	1.91069	0.00795102	UP	Cluster -1447	14	16.1968	14.4814	14.7697	14.88	11.9611	12.9178	12.4812	12.8907	13.6869	11.7953	15.8591	15.7726	16.9342	17.0031	16.2733	14.3054	14.4803	14.163	15.1779	17.0064	17.00555766686972	14.909199313599959	NaN	NaN	11.881618739126747	NaN	NaN	NaN	NaN	11.730758817137104	16.260682518906201	17.487530753064547
protein_96	A0A061K747	RecBCD enzyme subunit RecD	recD	0.315238	0.737577		2.19539	0.029086	UP	2.27071	0.0246017	UP	4.15086	0.000283744	UP	Cluster -1447	13	16.1802	13.7156	10.7763	15.1867	15.6239	13.8042	13.9955	13.9716	14.0412	14.094	16.4719	18.7937	19.2444	19.3755	18.3515	15.302	15.9542	16.4823	14.2461	19.2755	17.063443535477646	14.163185788195225	10.938587204137093	NaN	15.470741478441315	NaN	NaN	NaN	NaN	NaN	16.943535526045203	20.471420997955839
protein_1268	C3SSB7	ABC transporter ATP-binding protein YrbF	yrbF	0.457193	0.118588		0.373186	0.197668		2.25991	1.93516e-07	UP	2.17591	3.32626e-07	UP	Cluster -1447	20	20.5871	19.6196	20.3067	20.39	20.0682	19.8773	20.3429	18.8798	19.5811	20.0046	21.7889	22.2993	22.4098	22.8989	22.4544	21.9853	21.793	21.766	21.6779	22.7631	21.326237014874962	20.045498908033824	20.478845442380273	20.171512788459804	19.753176506510812	19.990028059561869	20.337105509906241	17.957646215218411	19.679455083044513	19.977198686872882	22.139032764445222	23.263980988709282
protein_1571	C3TCJ2	ABC transporter ATP-binding protein	oppF	1.6328	0.0554494		1.43464	0.0887844		2.25755	0.0110387	UP	2.05938	0.0187357	UP	Cluster -1447	18	19.8541	16.9122	17.3218	19.1516	17.693	17.2106	13.5894	16.77	17.5498	17.6487	18.7583	20.5445	20.7704	20.8411	20.3153	17.5741	18.7358	17.3191	19.9628	20.4647	20.780936746815335	17.385904519066287	17.486096362399969	19.127293864903084	NaN	17.413251076210283	13.655765488584104	NaN	17.727277010314904	17.623044131941917	19.26930114389215	22.067474115493958
protein_390	A0A0B1N6W4	Histidine kinase	uhpB	-0.0525005	1		-1.90752	4.61421e-05	DOWN	2.25546	1		0.400444	0.279329		Cluster -1450	6	13.7659	13.8641	13.8547	14.0448	14.1144	13.8042	13.9955	13.9716	14.0412	14.094	13.3188	14.3552	14.642	14.4209	14.9094	16.7192	16.6468	16.5708	16.7725	14.4744	NaN	NaN	NaN	NaN	NaN	NaN	NaN	NaN	NaN	NaN	13.727569520549379	16.082552413863993
protein_141	A0A066Q2S0	ABC transporter	ybhF_1	0.976085	0.240258		1.09844	0.188524		2.23499	0.0122833	UP	2.35735	0.00884404	UP	Cluster -1447	18	18.6925	18.236	16.1644	18.7059	14.2599	14.626	16.3452	15.6658	19.001	15.5403	18.6955	19.6088	19.803	19.9859	19.7523	17.6007	19.0488	18.8677	17.99	18.846	19.621991028856119	18.70237935167307	16.330656080134311	18.736864327227352	14.025321272258978	14.839813969444151	NaN	NaN	19.189995592791096	15.50790610786499	19.200837556188876	21.188077960126648
protein_1151	C3SLM2	Beta sliding clamp	dnaN	0.394935	0.057587		-0.100797	0.611139		2.23324	9.49236e-10	UP	1.7375	4.68941e-08	UP	Cluster -1447	20	22.2979	21.5331	21.6966	21.3493	21.8938	21.4339	21.2801	20.7763	21.843	21.4628	23.5875	23.3394	23.528	23.2897	23.7137	23.4785	23.5402	23.7044	23.4075	23.8316	22.870593851658789	21.898935056030261	21.837056337430596	21.021254739616548	21.555685521889476	21.513247079509838	21.227406593524808	19.832459406729988	21.914730609942058	21.406784575876205	23.836963892906958	24.088341969599089
protein_346	A0A093G2E5	Glycerol-3-phosphate dehydrogenase	glpD	1.56157	0.00176502	UP	1.08925	0.0198487	UP	2.21589	5.92937e-05	UP	1.74357	0.000679605	UP	Cluster -1447	20	22.6824	22.8139	21.356	24.2245	22.3821	21.3742	21.1837	19.8073	21.8403	21.4458	23.6295	24.4062	24.7353	25.0766	24.3293	23.2552	23.3988	23.3338	23.1833	23.5596	23.22404541690231	23.166712979751978	21.483822162475946	23.885533509651701	22.044798849287826	21.44014185429192	21.117641693774651	18.870381276860865	21.902338739995141	21.37971399519267	23.863675863828369	25.126896470629639
protein_934	A0A7L7FK60	Histidinol-phosphate aminotransferase	hisC	0.319341	0.27975		-0.207748	0.477808		2.20963	3.90287e-07	UP	1.68254	1.42057e-05	UP	Cluster -1447	20	21.6062	21.2914	21.4288	20.4493	22.1422	21.0134	20.9782	21.3333	21.0792	20.9171	22.8437	23.0307	23.2532	23.2129	22.9902	22.9881	22.9125	23.2397	22.8379	24.3911	22.215269773137614	21.672226556799192	21.580516762718371	20.142958867621271	21.808838555929796	21.103837935924176	20.938021717244823	20.386106565111163	21.158528579698832	20.869725990458981	23.11100103356986	23.814102430415453
protein_809	A0A6D2FGI7	tRNA(Met) cytidine acetyltransferase TmcA	tmcA	0.62317	1		-0.106932	0.772087		2.20185	1		1.47175	0.000745574	UP	Cluster -1447	6	13.7457	15.1293	14.3068	15.0464	14.7941	13.8042	13.9955	13.9716	14.0412	14.094	16.2464	15.5321	16.3112	16.1454	16.1459	16.6869	16.5928	16.5143	16.696	14.4257	14.600981453605501	NaN	NaN	NaN	NaN	NaN	NaN	NaN	NaN	NaN	NaN	17.248933771461562
protein_1692	C3TJT0	Citrate lyase alpha chain	citF	0.865725	0.124409		0.303747	0.578815		2.19699	0.000678793	UP	1.63501	0.00695202	UP	Cluster -1447	16	15.7006	14.895	14.2752	15.5914	15.052	14.6794	15.1039	11.4575	14.8894	15.0554	17.4384	17.0875	16.3911	16.6206	16.1517	16.1442	16.5064	17.0051	16.4734	16.0414	16.515839949786933	15.319336948924862	14.427443801793194	15.964543935572456	NaN	14.887087308553554	15.18718580105835	11.007083347243858	15.046471790681181	14.986935281787723	17.837098157918476	18.793308009167774
protein_1635	C3TGN7	ATP-binding component of serine protease	clpA	2.3526	0.000422338	UP	1.89691	0.00271608	UP	2.18984	0.000820638	UP	1.73416	0.00525138	UP	Cluster -1447	20	23.0297	21.5059	20.932	23.5661	21.3351	20.2318	19.8007	18.2725	20.3605	19.9403	22.6034	23.9752	24.2521	24.5978	23.6111	21.2646	21.8938	21.8361	21.2654	23.295	23.674740496224672	21.900790577499212	21.09205259248402	23.285229981803315	21.008508939780207	20.330345270773179	19.771454069700169	17.326049346170667	20.445505859713908	19.899848973982195	22.889947503628875	24.798510879047758
protein_790	A0A5F1UHV7	SsrA-binding protein	smpB	3.23215	1		2.31012	0.00111016	UP	2.18721	0.00175918	UP	1.26518	0.0481601	UP	Cluster -1447	12	16.9473	18.1555	17.6196	18.4715	14.8734	13.8042	13.9955	13.9716	14.0412	14.094	18.1164	18.3592	18.5854	18.9548	18.3774	15.6687	14.3355	16.7951	16.085	17.9583	17.867423542571078	NaN	NaN	18.568984804881598	NaN	NaN	NaN	NaN	NaN	NaN	18.619987439743525	19.986293431051834
protein_1923	E2QM33	NAD-dependent malic enzyme	maeA	0.688637	0.0554558		0.617965	0.0827039		2.18714	3.94101e-06	UP	2.11646	6.00881e-06	UP	Cluster -1447	20	23.7637	22.9582	23.0723	23.6317	22.2006	22.7006	22.7619	21.0553	22.9722	22.6933	24.8246	25.3033	25.2744	25.5126	25.2939	24.8619	24.5801	24.9459	24.72	24.0111	24.248140844502039	23.29490727955022	23.176376188245381	23.3075289178745	21.881298687176844	22.738170929670428	22.670519265587593	20.126626087482411	23.012743173979576	22.607929176471107	25.01590486748831	25.960876036844329
protein_721	A0A2T3T8A3	Glycerol-3-phosphate acyltransferase	plsB	1.31644	0.0154194	UP	1.15095	0.0310611	UP	2.18069	0.000318086	UP	2.01519	0.000672666	UP	Cluster -1447	20	19.98	19.3608	18.1495	19.6949	17.9498	18.8299	16.5933	16.5664	18.9152	17.648	19.9237	21.228	21.4949	21.5612	21.0031	19.9067	20.1502	20.0968	19.7127	19.5898	20.870109261867032	19.828759574485481	18.306747048913788	19.597570673004988	17.624502764198887	18.993822660392944	16.64632947398125	15.790905895789694	19.068209103380013	17.630973792852782	20.410255378356581	22.60779368018488
protein_956	A0A7L7FMF7	Hydrogenase maturation factor HybF	hypA	1.82762	1		-0.937555	0.0826232		2.17459	0.000461919	UP	-0.590578	1		Cluster -1450	11	15.1747	15.367	15.5489	15.7149	15.6952	13.5076	13.6014	14.0833	13.5514	13.619	15.0808	15.1766	14.6863	14.845	14.7591	16.9072	16.6069	13.3262	15.0654	17.33	15.969840664939793	NaN	NaN	NaN	15.625446303466068	13.718222470600184	13.689845135459676	NaN	NaN	NaN	15.465260284277594	16.889907929906933
protein_1936	E2QN60	Cell wall endopeptidase, family M23/M37	lytM	-1.04429	0.110895		-1.76833	0.0108477	DOWN	2.17337	0.002599	UP	1.44933	0.0317986	UP	Cluster -1450	15	12.8644	14.405	14.5173	14.6704	14.6442	13.5519	17.5297	13.9476	14.7444	16.549	17.1106	15.5592	15.4908	14.8372	15.35	17.7104	17.6056	17.0056	17.501	17.367	13.698389965209543	14.838071316376521	NaN	NaN	NaN	13.763824427752917	17.613580859350169	13.475784086504083	14.910371028547631	16.489813472793411	17.535495616274989	17.266621856790941
protein_302	A0A086TW62	Bifunctional aspartokinase/homoserine dehydrogenase	thrA	2.58127	0.000317144	UP	1.54353	0.0162413	UP	2.17085	0.00152841	UP	1.13311	0.0674718		Cluster -1447	20	21.3258	21.9164	19.3822	23.2172	22.4651	19.0795	18.8937	18.9404	19.1862	19.3007	21.3562	23.0291	23.2635	23.5244	22.7993	20.5593	21.0978	20.9242	20.7557	22.9177	22.050545727654782	22.33819807840332	19.553497492292696	22.99001200956571	22.149977923268992	19.190261149695186	18.884621290879291	18.012505058552399	19.282152262368246	19.271517284794545	21.695380728200014	23.968551965455767
protein_2377	Q54AD7	NAD kinase	yfjB	0.303763	1		0.0223196	0.953671		2.17027	1		1.88883	9.3531e-05	UP	Cluster -1447	10	13.704	13.3858	14.1867	14.4778	15.671	13.8042	13.9955	13.9716	14.0412	14.094	17.0362	17.0999	15.4936	15.5928	15.6469	16.1683	15.9959	15.8587	16.1214	16.6136	14.551041305556183	13.827729726523588	NaN	NaN	15.562695580653218	NaN	NaN	NaN	NaN	NaN	17.484014109012399	18.811632769431526
protein_2083	J7QDZ8	DNA topoisomerase 1	topA	1.74896	0.00306126	UP	1.51973	0.00820398	UP	2.16661	0.000495355	UP	1.93737	0.00134701	UP	Cluster -1447	20	21.7811	20.4342	20.2387	22.4303	20.3746	19.8551	19.5018	18.2736	19.2261	19.6576	21.3925	23.4002	23.4313	23.8041	22.9176	20.8595	21.3892	21.1135	21.1392	22.8458	22.505051996713934	20.855768432737992	20.409925383491071	22.202586599587921	20.059518216859949	19.965755824967488	19.492537826512962	17.345369726430011	19.32195539171547	19.62840424319803	21.731138268444074	24.338368312833026
protein_70	A0A037YDT5	Pimeloyl-[acyl-carrier protein] methyl ester esterase	bioH	1.61108	0.00187544	UP	-0.336908	0.457035		2.16446	0.000116998	UP	0.216478	0.631179		Cluster -1450	17	16.2498	16.6164	15.7149	17.6793	16.8031	15.1332	15.0879	15.4493	15.0415	14.2961	14.878	17.8573	17.298	16.7952	17.3173	17.5178	16.7	17.1897	17.0307	17.3922	17.122054481914311	17.059200792613932	15.873994342670988	17.918932515339812	NaN	15.345630476968241	15.163598577041117	NaN	15.22168906690408	14.246347217514558	15.337064338684741	19.541191168081607
protein_2160	J7QQ54	Alanine racemase	dadX	-0.242393	0.298325		-0.213388	0.358264		2.15789	1.71495e-08	UP	2.1869	1.39783e-08	UP	Cluster -1447	20	21.0762	20.3954	20.6583	19.9108	20.5164	20.4694	20.5627	20.4397	21.3877	20.9095	23.205	22.3847	22.7586	22.3763	22.7669	22.9854	22.7576	23.1339	22.6646	23.017	21.739652939652661	20.797154239201738	20.821948875102713	19.643173953550612	20.193538354400221	20.571310934930477	20.538665523445474	19.495162908661062	21.475113746050557	20.872097686807862	23.502561933283292	23.231344496559199
protein_2447	W8SV56	Glucitol/sorbitol-specific PTS system EIIB component	srlE	2.51803	0.00900302	UP	1.07238	0.228861		2.15758	0.0219632	UP	0.711922	0.419137		Cluster -1447	18	19.7463	18.7694	18.249	20.7708	18.2902	14.5547	17.7572	17.9794	15.2118	17.7325	19.1492	20.419	20.1069	19.8539	19.8564	20.1703	19.8116	18.8182	20.0003	15.223	20.664812783629255	19.242929849621554	18.409548390813626	20.723712541390661	NaN	14.747920221571009	17.822041722520098	17.265239601002872	NaN	17.708814467098243	19.656158250958306	21.908402809841867
protein_1124	C3SK27	Probable protein kinase UbiB	ubiB	2.6866	9.93243e-05	UP	1.84107	0.00317989	UP	2.15631	0.000867352	UP	1.31078	0.0262926	UP	Cluster -1447	17	18.4211	16.5136	16.1096	19.696	17.5694	14.7495	14.819	14.9449	15.2825	15.0809	17.2474	19.4838	19.3644	19.8008	18.9673	17.136	17.5512	17.0364	16.8397	17.095	19.332757859809696	16.969984522203035	16.274143339451733	19.815120416100804	NaN	14.965585900454737	14.886444405864307	NaN	15.4763570034418	15.04181313126805	17.740100909462555	21.119971962775935
protein_434	A0A0C2K666	Threonine--tRNA ligase	thrS	1.38375	9.92508e-05	UP	1.06578	0.00124175	UP	2.15522	3.81398e-07	UP	1.83725	3.34478e-06	UP	Cluster -1447	20	24.8388	24.3201	23.4371	25.2466	24.3432	23.119	22.8889	22.6127	23.5284	23.1181	25.62	26.3248	26.496	26.65	26.2812	24.9578	25.1826	25.1135	25.1422	25.647	25.28371318641749	24.657694238413178	23.533127723765073	24.943720945139283	24.041706028111729	23.153030332584805	22.796561004937335	21.702177860840706	23.566786504464591	23.033968277258371	25.774485018535056	26.936016783558948
protein_71	A0A037YEU7	Phosphoenolpyruvate carboxykinase (ATP)	pckA	0.8489	0.00115728		0.246916	0.277383		2.14795	1.22874e-08	UP	1.54597	1.44692e-06	UP	Cluster -1447	20	26.7362	26.2929	26.0482	26.9119	26.1494	25.6193	25.6802	24.6914	26.1984	25.7048	27.9302	28.1052	27.95	27.9603	27.9227	27.7689	27.6734	27.9288	27.6449	27.6179	27.087601203054746	26.611253754816502	26.120261578056308	26.652044827842509	25.840956656969137	25.648317246990143	25.589031238722146	23.812690956415231	26.233149988255942	25.617450312100228	28.034979852458424	28.628930548847556
protein_940	A0A7L7FKD1	Phosphate acetyltransferase	pta	1.15415	0.0134379	UP	1.18229	0.0116462	UP	2.14647	7.40932e-05	UP	2.17462	6.41306e-05	UP	Cluster -1447	20	25.8797	24.8715	24.6937	25.4378	25.5867	24.1297	23.9747	24.24	24.1589	24.1954	26.3662	27.6045	27.8458	28.1496	27.3763	25.5871	25.9594	25.8224	25.8233	28.2387	26.280443927584955	25.204836995090364	24.781529324726773	25.157085714946913	25.282585573884024	24.165908848418518	23.886744350225413	23.34966953573571	24.199905402515107	24.113371411933205	26.490715951511625	28.169827887692282
protein_146	A0A066Q5E9	UPF0283 membrane protein YcjF	ycjF	0.688614	1		2.45422	0.00854489	UP	2.14567	0.0188906	UP	3.91128	0.00017521	UP	Cluster -1447	12	15.2678	14.9775	15.3219	14.6961	13.0862	13.8042	13.9955	13.9716	14.0412	14.094	18.3258	18.1235	18.7754	19.3756	18.3056	13.3877	17.0513	16.1119	14.1588	19.925	16.16612384432311	NaN	NaN	NaN	12.916969202484117	NaN	NaN	NaN	NaN	NaN	18.810164915743357	19.78472317751061
protein_1288	C3STB7	DNA-binding transcriptional activator TdcA	tdcA	-0.0525005	1		0.395831	0.417313		2.14547	0.000272249	UP	2.5938	3.5188e-05	UP	Cluster -1447	9	13.7659	13.8641	13.8547	14.0448	14.1144	13.8042	13.9955	13.9716	14.0412	14.094	14.1089	16.9592	17.341	17.0578	17.1461	16.9685	16.1053	15.0961	15.6463	16.8176	NaN	NaN	NaN	NaN	NaN	NaN	NaN	NaN	NaN	NaN	14.589668700289899	18.645927871295999
protein_2506	W8T734	Ditrans,polycis-undecaprenyl-diphosphate synthase ((2E,6E)-farnesyl-diphosphate specific)	ispU	0.55992	0.274964		0.0140868	0.977716		2.13519	0.000430455	UP	1.58936	0.0049724	UP	Cluster -1447	19	16.1851	14.0941	14.1105	15.8529	14.9423	15.417	14.8227	14.4733	14.6021	13.0703	16.7371	16.7448	16.8485	16.5388	16.2627	16.2496	15.8796	16.3506	16.2256	18.356	17.019710166193192	14.525086418111535	14.265219452385468	16.184053987612455	14.830198270455158	15.626473360142628	14.904333558428142	13.999656544163519	NaN	13.00867722042717	17.157761397986111	18.447446502442347
protein_2176	J7QTA7	DNA-binding response regulator	narP	0.14759	0.58708		0.0445827	0.869206		2.12672	2.44483e-07	UP	2.02372	4.93907e-07	UP	Cluster -1447	20	20.8474	21.2866	21.4033	21.6271	20.4526	21.0961	21.1657	20.0638	21.2761	21.2773	23.0877	23.3909	23.094	23.1571	23.0059	23.41	23.2201	23.3709	23.2183	22.2932	21.468536793007637	21.672317729425131	21.558072141067118	21.329312946175772	20.121193271454157	21.18958160279891	21.129391131998485	19.116460982535472	21.357569937682943	21.232470524118593	23.361217685005077	24.186858513860958
protein_2308	J7R7G1	Chaperone protein ClpB	clpB	0.013839	0.911842		0.0770121	0.539899		2.12668	1.03815e-12	UP	2.18985	6.27596e-13	UP	Cluster -1447	20	27.6946	27.352	27.6731	27.1738	27.408	27.4037	27.3687	27.5272	27.4966	27.4361	29.4209	29.6339	29.7291	29.806	29.661	29.5962	29.4728	29.6478	29.464	29.6849	27.976778964744366	27.642243030676582	27.717015304618105	26.930829884041291	27.094338764704226	27.416190959381307	27.268102061868319	26.678678815195319	27.513496113033181	27.336149466421208	29.504691819746519	30.105111434184817
protein_2179	J7QTX1	Pyridoxine/pyridoxal/pyridoxamine kinase	pdxK	0.273022	0.0520496		-0.0497625	0.709121		2.12476	3.11135e-12	UP	1.80197	4.99685e-11	UP	Cluster -1447	20	21.6461	21.6019	21.6037	21.9216	21.518	21.4744	21.4371	21.1273	21.7411	21.1462	23.6301	23.3349	23.4278	23.4004	23.508	23.5945	23.477	23.5891	23.4444	23.4449	22.223268215423744	21.969545003064745	21.745718099603614	21.595764799181111	21.180144754841788	21.555364652188839	21.386029024469561	20.18285631266836	21.814039071822187	21.091437652671683	23.881618158520872	24.088009278383829
protein_531	A0A0H0IBS5	HTH-type transcriptional regulator MalT	malT	-0.0525005	1		-0.871703	0.0593201		2.12332	1		1.30411	0.00747038	UP	Cluster -1447	5	13.7659	13.8641	13.8547	14.0448	14.1144	13.8042	13.9955	13.9716	14.0412	14.094	16.0079	14.3691	15.412	14.0006	16.3749	16.6274	16.5273	16.3621	16.6425	14.3638	NaN	NaN	NaN	NaN	NaN	NaN	NaN	NaN	NaN	NaN	NaN	16.095666925917918
protein_695	A0A2A6DPN0	tRNA 5-methylaminomethyl-2-thiouridine biosynthesis bifunctional protein MnmC	mnmC	1.89061	1		0.92943	0.0771035		2.1183	0.000451415	UP	1.15713	0.031329	UP	Cluster -1447	12	16.4784	16.0332	16.3409	15.7403	14.7668	13.8042	13.9955	13.9716	14.0412	14.094	15.8046	16.3192	17.6711	17.7843	17.566	15.1803	15.0381	17.3589	15.5061	17.4146	17.36344437294656	NaN	NaN	15.952056405038084	NaN	NaN	NaN	NaN	NaN	NaN	16.278939420881294	17.996672083962519
protein_562	A0A0H0M1S0	2-octaprenylphenol hydroxylase	ubiI	0.924623	0.0250559		1.07641	0.0107299	UP	2.11578	2.56539e-05	UP	2.26758	1.11133e-05	UP	Cluster -1447	20	19.2752	17.9628	18.0348	18.3412	17.1637	17.0531	17.3062	16.2794	17.5822	17.9336	19.3905	20.5606	20.9236	20.7919	20.449	19.1469	19.2991	19.1966	18.9724	20.1185	20.194853140832155	18.434838323045696	18.19461355488281	18.301330066857663	16.877439918535714	17.248050785341057	17.370576735103889	15.573271436731755	17.753214790129825	17.907383620012773	19.895500879665992	22.059764522430534
protein_654	A0A1M0WRB9	Trimethylamine-N-oxide reductase	torA	1.70263	1		-0.632228	0.293039		2.11031	0.00195931	UP	-0.224541	0.70501		Cluster -1450	15	13.7113	14.3752	13.9338	14.6507	12.6686	11.0247	12.1418	12.5066	13.2457	11.9076	14.4039	14.5938	13.1676	13.1153	12.9362	12.0399	14.654	14.4145	14.4241	15.8454	NaN	14.77926279877086	14.101910032739031	NaN	12.698483297660411	11.229071140039347	NaN	NaN	13.363696744838993	11.820689560559217	14.68718921027066	16.27847123787252
protein_1621	C3TG47	Bacterial protein of uncharacterized function (DUF882)	ycbK	-0.0525005	1		-0.493906	0.0379814		2.10852	1.6545e-08	UP	1.66712	5.19118e-07	UP	Cluster -1447	10	13.7659	13.8641	13.8547	14.0448	14.1144	13.8042	13.9955	13.9716	14.0412	14.094	15.9732	15.4413	15.489	15.8483	15.2277	15.3266	16.1414	16.3342	15.7776	16.8693	NaN	NaN	NaN	NaN	NaN	NaN	NaN	NaN	NaN	NaN	16.425084743242849	17.142994504559773
protein_2248	J7R1Z2	Apolipoprotein N-acyltransferase	lnt	1.87263	1		2.29614	0.000323542	UP	2.10462	0.000736091	UP	2.52814	0.000120811	UP	Cluster -1447	10	15.3994	15.5176	16.1285	16.4828	15.7412	13.8042	13.9955	13.9716	14.0412	14.094	17.887	18.2537	18.8157	19.1883	17.7656	16.8867	16.9057	15.727	13.5413	17.3689	16.317258909372708	NaN	NaN	NaN	NaN	NaN	NaN	NaN	NaN	NaN	18.391826327097224	19.891545508367219
protein_849	A0A792CIY1	DNA-directed RNA polymerase subunit beta	rpoB	1.4296	0.0028626	UP	1.33707	0.00469263	UP	2.10247	7.84879e-05	UP	2.00994	0.000127593	UP	Cluster -1447	20	26.7714	25.3618	25.1896	26.8305	25.6863	24.4965	24.5709	24.1452	24.7728	24.7062	26.8188	28.1271	28.3898	28.6294	27.9242	26.1359	26.41	26.2894	26.2354	28.1331	27.15114432244745	25.689933825944795	25.271735837256461	26.560193844615235	25.37989505825151	24.53104790606384	24.48269894086506	23.259014093689302	24.812658077839899	24.622998946356535	26.933594155628885	28.6737713441075
protein_2314	J7R8P1	Transketolase	tktA	1.09307	0.000775366	UP	0.623285	0.033693		2.0994	3.70022e-07	UP	1.62962	1.07117e-05	UP	Cluster -1447	20	26.1664	25.2557	25.1864	26.4836	25.5885	24.7962	24.5282	24.0056	24.9807	24.9045	26.7762	27.4101	27.6415	27.7667	27.234	26.6476	26.5877	26.6589	26.481	27.3369	26.553113617934109	25.58581344459644	25.270578914505194	26.210045311089232	25.282689664792265	24.83159507461195	24.440325466725699	23.11794779381259	25.021257632423218	24.821836596070529	26.893864440332447	27.962773863230588
protein_1978	E2QQE2	Glutamate--cysteine ligase	gshA	0.488066	0.0205308		0.254415	0.202306		2.09764	2.10003e-09	UP	1.86399	1.32899e-08	UP	Cluster -1447	20	22.6514	21.7503	22.0866	21.827	22.0451	21.4457	21.5192	21.7447	21.6199	21.5907	23.5948	23.9665	24.1151	24.3116	23.6925	23.4921	23.5321	23.6988	23.445	24.2403	23.199589832735448	22.105720368383945	22.217406934046313	21.48958330543255	21.707404726215852	21.514893807792635	21.456290131560372	20.8061911818269	21.684423924775786	21.526996846802927	23.83247785348491	24.693462571981179
protein_2183	J7QUN3	DNA repair protein RecN	recN	0.79656	1		-1.50721	0.00850962	DOWN	2.09752	0.000653733	UP	-0.206254	0.691157		Cluster -1450	11	15.6259	13.6201	12.7734	15.598	16.2718	13.8042	13.9955	13.9716	14.0412	14.094	14.778	14.8061	14.1602	14.3923	14.7214	14.8798	16.1673	16.3979	16.0958	16.8533	NaN	NaN	12.935909046695146	NaN	NaN	NaN	NaN	NaN	NaN	NaN	15.188248838947272	16.522498777423909
protein_2111	J7QH94	Lysine--tRNA ligase	lysS	1.29283	0.000831884	UP	1.21247	0.00145044	UP	2.09143	4.21074e-06	UP	2.01106	6.94755e-06	UP	Cluster -1447	20	23.7137	22.8632	22.5149	24.0211	22.9948	21.855	22.0769	21.6565	21.959	22.0962	24.1608	25.3781	25.6239	25.7944	25.2059	23.7233	23.9078	23.7876	23.7473	24.9348	24.210961084388146	23.201197018926152	22.623018314014114	23.689571960553728	22.669041095162736	21.897574770966145	21.989651225452835	20.725848758772923	22.003242978952514	22.013687052050475	24.364004878109206	26.051336343408558
protein_144	A0A066Q4H2	3-oxoacyl-ACP reductase	yciK	-0.291647	0.0519276		-0.049513	0.728026		2.09139	1.23318e-11	UP	2.33352	1.91924e-12	UP	Cluster -1447	20	22.6877	22.9133	22.9159	22.1408	22.8924	22.9366	22.9759	23.1702	22.9297	22.9961	25.0695	24.911	25.0708	25.0893	25.0772	25.2437	25.0514	25.0909	25.1023	24.977	23.16708570329294	23.249943556967501	23.018748258131136	21.819782387149207	22.575924029847204	22.972678106608605	22.883419693492261	22.242720064954238	22.969265724866609	22.910128250484057	25.25590821865207	25.562775664791719
protein_26	A0A024L2A9	Protein/nucleic acid deglycase HchA	hchA	0.223396	0.211341		0.119147	0.498303		2.08951	3.86439e-10	UP	1.98526	8.84069e-10	UP	Cluster -1447	20	27.4885	27.2676	27.5986	27.7313	27.2598	27.266	27.3161	26.8547	27.5144	27.2776	29.5016	29.4048	29.4183	29.3424	29.605	29.6215	29.4559	29.485	29.4318	28.6822	27.777414542544342	27.560638318135805	27.645210906625028	27.486847183626285	26.946779612717517	27.279881128142733	27.216230545879323	26.002896554401126	27.532909818520043	27.178706195292612	29.587357700470452	29.881015714274135
protein_274	A0A066RJ61	Ebg operon repressor	ebgR	0.373532	0.357888		0.0528407	0.895307		2.08812	5.01172e-05	UP	1.76743	0.000294349	UP	Cluster -1447	20	18.6353	17.9131	18.1012	15.8521	18.2578	17.5488	17.0597	17.2929	17.5343	17.456	20.2448	19.1725	19.1544	19.4034	19.6214	19.7311	19.6715	19.8177	19.5189	18.5933	19.562212419943194	18.383209833630794	18.26335861402681	15.839319447125622	17.992152245244331	17.752583184628079	17.124679706746427	16.612655439906895	17.712085561620597	17.426175468145946	20.749850126731474	20.707415418847273
protein_1871	E2QIH4	Ribosomal RNA large subunit methyltransferase F	rlmF	1.9713	0.00227919	UP	0.0921568	0.870141		2.08643	0.00143481	UP	0.207287	0.713505		Cluster -1447	17	17.0189	13.5946	16.7541	15.0942	16.8781	13.8	13.7467	14.3112	14.1312	13.4944	16.2637	16.3352	15.8652	15.9355	15.9768	14.5354	15.3102	16.7574	16.4081	16.9045	17.847979784624997	14.02622947901941	16.911918576541826	15.444940458221801	16.775777440173904	14.011585438285605	NaN	NaN	14.295180603490911	13.433637598379795	16.683266050705427	18.043780271300967
protein_1444	C3T232	ABC transporter family protein	hisP	1.5125	0.00644829	UP	0.816212	0.113983		2.08079	0.000491453	UP	1.38449	0.0113547	UP	Cluster -1447	18	16.9616	14.5225	15.5342	17.1072	16.582	13.7847	14.6693	14.8818	15.8293	13.9799	16.7472	17.8027	17.3246	17.9152	17.8403	16.8147	17.2643	17.4647	16.4057	15.5995	17.827908937252083	14.96270083799797	15.691375493413048	17.359328335364641	NaN	13.995768917153706	14.7452488889072	NaN	16.006660281113309	13.927435392432045	17.198854578254551	19.488668838318219
protein_229	A0A066RBR4	FMN dependent NADH:quinone oxidoreductase	azoR	0.295969	0.420641		-0.193536	0.596565		2.07857	1.68988e-05	UP	1.58907	0.00032138	UP	Cluster -1447	20	22.0367	21.4956	21.9332	21.0173	21.474	21.8753	21.6302	19.4199	22.0192	21.5325	23.516	23.1202	23.1017	23.053	23.1113	23.4326	23.4076	23.5494	23.4362	23.044	22.628355459665681	21.869223691301375	22.079929255345458	20.699812443087957	21.137800429060526	21.961014638294714	21.584430907610301	18.473813145618699	22.095213206086726	21.481302345715907	23.774684577295261	23.8868707775895
protein_332	A0A093DY87	D-ribose pyranase	rbsD	0.0683312	0.953016		0.0991004	0.931907		2.07352	0.0864325		2.10429	0.0822227			19	16.4178	17.1523	17.008	16.2707	14.1014	16.2801	14.918	16.1624	15.7545	17.4934	19.8209	18.01	18.0072	17.2839	18.3496	19.0253	20.3107	19.769	19.6881	12.1828	17.323201074268454	17.604474322297207	17.168800392899069	16.402552617486307	13.914244967149823	16.493647521592635	14.984569325054679	NaN	15.945350098392481	17.450298672974949	20.304354586209879	19.649622475390352
protein_420	A0A0C2EF64	L-carnitine CoA-transferase	caiB	1.9508	1		-1.22151	1		2.07327	1		-1.09904	1			5	17.7637	17.8562	17.8987	18.0161	18.0285	15.8069	15.6571	16.3502	15.9636	16.0315	17.0286	16.9074	16.6918	16.729	16.7112	17.9603	17.9893	18.1597	18.0503	18.0161	NaN	18.317637840621103	NaN	NaN	NaN	NaN	NaN	NaN	16.160889707241601	NaN	NaN	NaN
protein_1459	C3T2Z2	Ribonucleoside-diphosphate reductase	nrdA	1.79463	0.00648943	UP	1.99377	0.00305465	UP	2.06979	0.00228561	UP	2.26893	0.00106621	UP	Cluster -1447	20	23.3344	22.0262	21.9473	24.0862	21.4104	21.3355	21.3055	18.7541	21.5297	20.9066	23.4467	25.0168	25.2784	25.6805	24.7269	22.1012	22.9131	22.7164	22.4512	23.9983	23.888509111963842	22.384183928578	22.080658645638234	23.750507619344447	21.072339726998976	21.407451353318201	21.245245713746808	17.814104258618435	21.596175239491323	20.845014750676111	23.68735208511384	25.749149266192525
protein_722	A0A2T3TMY2	Poly-beta-1,6 N-acetyl-D-glucosamine export porin PgaA	pgaA	3.23712	8.21878e-08	UP	0.215123	1		2.06864	1		-0.953353	0.0209045		Cluster -1450	12	17.0124	17.4867	15.6109	17.1908	18.1676	13.9171	13.7277	14.2925	13.3791	13.9664	16.7331	15.531	16.0318	15.923	16.4827	15.8736	15.3993	15.6394	15.8603	16.8535	17.855099628274143	17.919455777454619	15.76535085484006	17.50080065288677	18.046977423574788	14.126438298154198	NaN	NaN	13.546858295621517	13.906533634709493	17.161210630564408	NaN
protein_587	A0A0H0RVF8	Glucarate dehydratase	gudD	0.72765	0.002362		0.136862	0.514981		2.06586	7.89928e-09	UP	1.47507	1.09387e-06	UP	Cluster -1447	20	23.071	23.7556	22.616	23.8697	23.7868	22.6823	22.6765	22.5022	22.6761	22.9239	24.533	24.8422	25.0446	25.1667	24.888	24.733	24.6796	24.7506	24.7017	24.9254	23.551460383651438	24.092222754635792	22.719091429310676	23.548107332948511	23.469775344347759	22.718611742033989	22.584208015079557	21.574480655316592	22.715914353849033	22.83798862342999	24.720381345292594	25.495146512329359
protein_241	A0A066RE89	Deoxyguanosinetriphosphate triphosphohydrolase	dgt	2.1527	0.000135925	UP	1.01277	0.0359921	UP	2.06532	0.000208936	UP	0.925397	0.0530486		Cluster -1447	15	16.5292	16.9043	17.052	17.3185	15.9366	14.4822	14.6527	15.0003	14.6511	14.1908	17.2143	17.7963	17.5222	17.8728	17.9621	16.1391	16.8195	15.6465	15.8353	18.8634	17.402354256703713	NaN	NaN	NaN	15.789869827100018	14.6944068614029	14.727952353422831	NaN	14.831564562174879	14.140973521974267	17.673509221258556	19.478615591931678
protein_1331	C3SVF7	D-erythrose-4-phosphate dehydrogenase	epd	0.84886	0.0444823		0.907757	0.0329311		2.06503	5.24915e-05	UP	2.12393	3.80875e-05	UP	Cluster -1447	20	19.3502	18.0143	18.3005	18.3708	17.6285	17.8773	17.9059	16.0069	17.4274	18.2025	19.555	20.5661	20.7967	20.867	20.4992	19.2084	19.3873	19.776	19.1144	20.259	20.263376496092672	18.486119308792816	18.458647314693199	18.314400205244766	17.329515016087754	18.064935338551297	17.969044132961169	15.282972562258589	17.593721556657588	18.178701804811904	20.057265952852333	22.038710521318794
protein_1931	E2QN16	L-serine dehydratase	sdaA	0.324565	0.0567203		-0.0381456	0.813656		2.06059	1.35543e-10	UP	1.69788	3.08256e-09	UP	Cluster -1447	20	23.1248	23.0151	23.1441	23.5935	22.8292	22.7913	22.9468	22.6479	22.9143	22.7836	24.697	24.6264	24.958	25.2734	24.6413	24.8917	24.7906	24.9856	24.6351	25.0837	23.606294108730463	23.351757218950638	23.247434030742266	23.271167970346131	22.511567388380492	22.827893654437233	22.854736770040791	21.719875956115189	22.954323736136615	22.697800668956873	24.885451608684708	25.280577913702743
protein_952	A0A7L7FLM2	Glucarate dehydratase	HVV78_17860	1.03724	0.014622	UP	0.205483	0.599425		2.05927	4.18721e-05	UP	1.22751	0.00499196	UP	Cluster -1447	20	18.8888	20.5405	18.2528	21.1041	20.3328	18.9004	18.5492	18.3942	19.238	18.851	20.8894	20.9759	21.1361	21.3289	20.9262	20.8939	20.7451	20.7583	20.8512	20.9806	19.727905601416023	20.99580847840749	18.4202378139831	20.953120500748529	20.004316011959187	19.036652016345244	18.575396394281398	17.54747597733046	19.367535477026927	18.83648251185523	21.326941268140114	22.175223881260838
protein_1078	C3SHR2	Maltose/maltodextrin transport system permease protein	malF	-0.10381	0.861772		-1.25561	0.0465333	DOWN	2.05061	1		0.898814	0.143471		Cluster -1450	11	17.5104	14.4395	14.2906	17.9029	14.7919	16.1484	15.7104	15.3506	16.1517	16.0931	17.0955	17.069	16.4462	17.1357	15.683	17.8158	18.0469	18.6147	17.431	17.799	18.383423754287488	14.884089412940764	14.451990214370214	18.145881410258919	14.649188802265348	NaN	NaN	NaN	NaN	16.045422663333454	NaN	18.755891633236118
protein_2303	J7R6Y3	Cyn operon transcriptional activator	yfeR	-0.3912	1		-1.95881	1		2.04762	1		0.480016	1			5	13.3608	13.4081	13.3353	13.5735	14.2729	13.8042	13.9955	13.9716	14.0412	14.094	15.3268	12.9055	13.7554	13.4423	14.9205	14.9746	16.084	16.2876	15.6356	17.1627	NaN	13.826816584392411	NaN	NaN	14.252229306047639	NaN	NaN	NaN	NaN	NaN	NaN	14.618947511551465
protein_498	A0A0F3V360	Ornithine decarboxylase	speF	0.742963	0.0797489		1.50371	0.00142625	UP	2.0372	7.45658e-05	UP	2.79795	1.50822e-06	UP	Cluster -1447	20	20.172	18.7874	19.099	18.7622	17.2093	17.9309	18.0999	18.6013	17.8178	17.8653	20.6731	22.0305	21.7971	22.0243	21.4948	20.594	19.665	19.69	20.0849	20.4672	21.048833664702546	19.25301982664438	19.258741759636965	18.646838525805261	16.878973143572743	18.084057307586729	18.144912117933544	17.801210262796779	17.963765918154124	17.850449357294494	21.14735299281665	23.356100580125958
protein_787	A0A5F1PQJ2	T-protein	tyrA	0.39551	0.17802		0.373892	0.201736		2.03184	1.01212e-06	UP	2.01022	1.17108e-06	UP	Cluster -1447	20	19.6893	19.727	19.8918	20.3898	18.7143	19.7269	19.5253	18.7598	19.1909	19.2318	21.2572	21.7914	21.7366	21.8919	21.7862	21.747	21.4615	21.5206	21.4056	20.459	20.493044547632213	20.171759172711258	20.063839271540907	20.212599568891218	18.391997453706463	19.852396219516574	19.537475503310947	17.880345818483168	19.306470941608346	19.213418958242389	21.661604281719686	22.893620086695179
protein_2563	W8TWY1	Exclusion suppressor FxsA	fxsA	1.08359	0.00263145	UP	1.15209	0.00160987	UP	2.02985	3.76289e-06	UP	2.09835	2.43552e-06	UP	Cluster -1447	14	16.3664	14.7578	15.5118	16.6427	16.4453	14.7045	15.012	14.4355	15.1025	15.0516	17.561	18.2615	17.9561	18.1337	18.3035	16.9	17.3543	17.3387	16.37	16.4924	17.266701456358415	15.211344596538796	15.676935822072632	16.808323831881019	NaN	14.921097088106793	NaN	NaN	NaN	NaN	18.048209753972603	19.921433175184536
protein_566	A0A0H0PU57	Asparagine synthase (glutamine-hydrolyzing)	asnB	1.96152	0.000229568	UP	0.905585	0.0487452		2.02956	0.000161775	UP	0.973625	0.0355224		Cluster -1447	20	21.4408	22.0607	20.5513	23.4671	22.4612	20.1463	19.853	19.7996	20.1907	20.1838	22.3195	23.0882	23.1326	23.5098	22.7991	21.4792	21.833	21.9786	21.6582	23.3722	22.098810485842591	22.460359451171925	20.71387849079974	23.195567160651127	22.137307544026054	20.247197085164427	19.827478421946889	18.854286151096581	20.277469260445599	20.145465821337609	22.61369148226699	23.927778061528571
protein_2444	W8SUT7	Carbon starvation protein	btsT	1.92559	0.0249976	UP	2.373	0.0074537	UP	2.02909	0.0190089	UP	2.4765	0.00558991	UP	Cluster -1447	16	18.937	16.9984	15.4922	18.4104	15.889	15.2005	14.8607	15.2355	15.7545	15.0477	19.1449	19.6805	19.879	20.0198	19.3853	16.1708	17.9302	17.8889	14.3269	19.9276	19.86275312032938	17.462126788171389	15.65905377608493	18.468874577431865	15.670504116428694	NaN	14.926787065082644	NaN	NaN	NaN	19.648202026042139	21.280748855282248
protein_1000	B7TYI3	Phosphate import ATP-binding protein PstB	pstB	0.725352	0.0933672		0.276448	0.508232		2.02221	0.00010383	UP	1.57331	0.00118055	UP	Cluster -1447	20	18.1936	18.6784	18.349	19.265	16.5342	16.9505	17.0653	17.4102	18.236	17.7314	18.7336	20.0313	20.0864	20.4189	19.6165	19.8734	19.4142	19.6815	19.1303	19.405	19.114751248958793	19.150181723860776	18.509291767754785	19.230208118001869	16.251835570263669	17.147277479291997	17.12989172675103	16.709015134236427	18.408290760138843	17.704401427607497	19.238750853549615	21.53747953202739
protein_982	A0A7L7FTQ4	Sulfofructosephosphate aldolase	HVV78_24165	0.0913121	0.805402		-0.792302	0.0435871		2.02155	2.87226e-05	UP	1.13794	0.00592787	UP	Cluster -1447	20	16.5007	16.7723	16.1581	14.6313	17.3198	15.9232	16.0337	15.9304	16.1012	16.9372	17.9285	17.4371	17.3112	17.034	17.3611	18.4054	18.2217	18.2882	17.6363	18.4819	17.394497863892664	17.219205396764799	16.315777561272412	14.797281552617493	17.144905149409428	16.134586753364363	16.101450481631133	15.370360134527532	16.287802545171857	16.88969455464062	18.400246134115459	19.090569393734054
protein_2278	J7R4L2	Inner membrane protein YgaP	ygaP	1.32712	0.118035		0.902353	0.279112		2.01814	0.0224351	UP	1.59337	0.0642781		Cluster -1447	19	18.4402	16.339	15.3863	16.5483	15.5107	15.7635	15.9137	15.5945	12.5437	15.7735	17.9229	18.2903	18.5003	18.3073	17.1706	14.1876	17.6969	17.9483	16.7002	19.1466	19.324607675710539	16.78372597428508	15.543965232979183	16.746776719975308	15.348666957327751	15.974985872114392	15.984596470404906	NaN	12.727582283281997	15.724716344861605	18.388592078744068	19.957731507167459
protein_1171	C3SMP7	Serine acetyltransferase	cysE	0.335239	0.290749		0.232662	0.459805		2.01627	3.60477e-06	UP	1.9137	7.0403e-06	UP	Cluster -1447	20	21.4725	20.2168	21.1285	20.9494	20.6748	20.5176	19.8565	20.4119	21.2567	20.7231	22.3316	22.7911	23.1268	23.0178	22.7432	22.2488	22.2008	22.3835	22.3021	23.712	22.137785985418333	20.619245183832422	21.29247088342067	20.682954133464651	20.352356644334634	20.61977623700794	19.832949334287317	19.46763643371672	21.344369845225764	20.685998311886209	22.63024312494661	23.640099314619686
protein_2030	J7Q8M5	Amidophosphoribosyltransferase	purF	-0.0399104	0.911072		0.0531945	0.881679		2.00762	2.03895e-05	UP	2.10073	1.17637e-05	UP	Cluster -1447	20	20.3709	19.3297	20.0342	18.8908	19.1958	20.0539	19.3667	18.2988	20.5822	19.7193	21.5885	21.6451	21.892	21.7246	21.4746	21.4658	21.3198	21.4298	21.4703	22.3734	21.162753455692485	19.77097821594575	20.207066288149992	18.705300966781351	18.875559578521333	20.176328519589102	19.37479837358692	17.409375189724923	20.693551274586056	19.699360808964936	21.981702485027437	22.717643890412337
protein_1753	C3TPQ0	2,3,4,5-tetrahydropyridine-2,6-dicarboxylate N-succinyltransferase	dapD	0.28629	0.105711		0.0243516	0.886451		2.00745	4.92819e-10	UP	1.74551	4.58182e-09	UP	Cluster -1447	20	25.4551	24.7508	24.8114	24.6944	24.8604	24.5681	24.5195	24.3008	25.103	24.6493	26.5753	26.5343	26.7145	26.7528	26.7228	26.6261	26.4458	26.7083	26.46	26.9378	25.859642363640106	25.084851751460025	24.900091437842573	24.411760772677663	24.556787537549013	24.604438345661304	24.431370597811483	23.409716918198399	25.144028643621741	24.567319258105485	26.70173016035973	27.103146697188269
protein_1144	C3SL97	ATP synthase subunit alpha	atpA	0.174096	0.516451		0.30748	0.257628		2.00341	4.64006e-07	UP	2.1368	1.85361e-07	UP	Cluster -1447	20	27.8294	26.5336	26.9248	26.3989	26.7512	26.6233	26.5709	25.9787	27.6109	26.7836	28.9162	29.0582	29.063	29.0824	29.0021	28.5735	28.558	28.7404	28.7201	28.9924	28.14150736548557	26.836210927489592	26.980906756205787	26.149374170284137	26.440150786541516	26.642599190880411	26.473981447408878	25.115742768588426	27.635404205939899	26.688858792550143	29.008929503435205	29.551678829073516
protein_1373	C3SY12	Protein RecA	recA	1.01843	0.00761377	UP	1.28108	0.00136859	UP	2.0024	1.33387e-05	UP	2.26505	2.7886e-06	UP	Cluster -1447	20	23.7623	22.6793	22.4058	24.1859	22.8599	22.3263	22.3187	21.582	22.3526	22.2214	24.3947	25.588	25.7768	26.0763	25.3826	23.9014	24.1355	24.1682	23.8568	24.7511	24.252784590642811	23.01635257298507	22.511640153540824	23.85819680416548	22.537463488189811	22.366009982377221	22.229041778497184	20.652242186930714	22.394675685916653	22.137083121269583	24.591560683992501	26.25280463582229
protein_1411	C3SZX2	Histidine--tRNA ligase	hisS	0.872281	0.0164223		0.659369	0.0608642		1.99568	9.82558e-06	UP	1.78277	3.79548e-05	UP	Cluster -1447	20	22.6877	21.8797	21.8805	23.0237	22.6588	21.4621	21.5086	21.6816	21.4423	21.6745	23.3772	24.379	24.4571	24.6444	24.1866	23.2643	23.1146	23.2607	23.1525	24.9553	23.226850661216041	22.231434123585682	22.007047770155555	22.684384539865857	22.321682053414108	21.526690304297492	21.441251765137793	20.74533383822968	21.503345410772397	21.607391951014975	23.60994971904023	25.097134296266447
protein_2279	J7R4N4	Alanine--tRNA ligase	alaS	0.744755	0.0117232		0.825936	0.00603599		1.99038	5.87204e-07	UP	2.07156	3.34758e-07	UP	Cluster -1447	20	25.8946	25.1985	25.1468	25.8152	25.1961	24.6687	24.7944	24.449	24.8605	24.7546	26.7212	27.561	27.8457	28.0806	27.4004	26.4788	26.4538	26.5305	26.3752	27.641	26.282536709821819	25.528883459543877	25.231335238713537	25.541060785336494	24.890415949322801	24.704182989404927	24.706557273296387	23.561209153788621	24.901146933296836	24.672030219844579	26.839504858437902	28.114699914868289
protein_1298	C3STZ2	DNA primase	dnaG	1.18229	0.0366284	UP	1.56931	0.00772208	UP	1.97586	0.00138287	UP	2.36288	0.000266242	UP	Cluster -1447	18	15.734	14.1431	14.9198	17.8126	15.4015	13.0734	14.1561	14.561	14.7681	15.541	17.1727	18.1396	18.3859	18.201	17.9262	16.0432	16.1039	16.7931	16.4632	16.5754	16.593318169134879	14.580817962745247	NaN	18.081631561383091	NaN	13.283599168830348	14.233020426474496	14.05462636179265	14.942454941623863	15.486033650875664	17.616840282386949	19.829372175073335
protein_953	A0A7L7FM85	Toxin CdiA	HVV78_19220	0.981155	0.309167		-0.971221	0.313952		1.97576	0.0492912	UP	0.0233888	0.980374		Cluster -1447	19	18.2033	17.2018	16.7784	15.4072	16.6424	14.9434	15.6249	14.609	18.293	15.857	18.9949	15.4441	16.9017	18.0437	14.9656	18.4062	15.0376	17.9855	17.2823	20.4946	19.089604615809474	17.646348461182789	16.935224915048053	15.596940964201421	16.476472508854545	15.154260380644342	15.694483040158623	14.061649645760074	18.477046734102181	15.807805190813466	19.460619473320389	17.107290647238585
protein_1547	C3T9T7	DUF4186 domain-containing protein	yneG	2.91596	0.000236528	UP	-0.287382	0.658292		1.97571	0.00625112	UP	-1.22763	0.0706052		Cluster -1450	18	16.0166	19.2662	18.514	18.8985	19.0574	15.3106	14.8565	15.5455	14.8555	16.6047	17.4555	18.3483	16.4808	17.2413	16.0885	18.2643	18.8615	17.4271	16.6817	15.8167	16.916579274566228	19.715616848300044	18.672929412611804	19.045706344148631	18.875596383277422	NaN	14.923308913015394	14.974795469812323	15.044214795975444	16.559268035773396	NaN	19.994080889161207
protein_770	A0A454XAH2	Lipopolysaccharide core heptose(I) kinase	waaP	2.67986	0.000363481	UP	2.50437	0.000687903	UP	1.97525	0.00470856	UP	1.79976	0.00881182	UP	Cluster -1447	17	16.9358	13.4955	14.2496	16.0082	16.3462	11.6846	13.6522	13.0853	12.158	13.056	16.0973	17.5506	17.3952	17.6147	17.3764	13.3622	15.9431	15.2395	14.0625	14.905	17.744630208499547	13.922454323880986	14.408256754900599	16.408120725931798	NaN	11.896457290782307	13.739917701472454	NaN	12.314971196074536	NaN	16.497370047523123	19.264213953798059
protein_1274	C3SSJ2	FIG004454: RNA binding protein	yhbY	1.19798	0.00945504	UP	-0.636939	0.140172		1.97522	0.000145179	UP	0.140301	0.737907		Cluster -1447	18	16.9194	17.4346	18.1329	19.4157	17.759	16.9958	16.1172	15.4449	17.6466	17.4672	18.1273	18.056	18.0644	18.1009	18.0146	19.1382	18.3407	18.839	18.6241	18.6059	17.844454457449004	17.897588467241302	18.29905280940029	19.474720144542193	NaN	17.211621223751912	16.18287149988457	14.819335880593899	17.839409876183634	17.432422007918543	18.629196510982382	19.656098531425624
protein_1251	C3SRP5	Cell shape protein MreC	mreC	2.46843	0.000182309	UP	1.82075	0.00281343	UP	1.96984	0.00149695	UP	1.32216	0.021897	UP	Cluster -1447	17	17.2251	16.6607	15.761	16.0833	18.3697	12.5158	14.5685	14.4286	15.1145	15.1302	18.0692	18.7498	18.4625	18.1084	17.3207	15.2046	16.1874	16.5682	17.285	16.3615	18.110515934844006	17.106440257078944	15.919854935492406	16.281973480970926	18.208425705869448	12.728086320931899	NaN	NaN	NaN	15.082623096401736	18.537335960588941	20.418362217620587
protein_2231	J7R0C0	UPF0259 membrane protein YciC	yciC	0.473433	1		0.55021	0.202788		1.96968	0.000163295	UP	2.04645	0.000109014	UP	Cluster -1447	12	15.7422	13.1054	13.595	14.9047	14.9263	13.8042	13.9955	13.9716	14.0412	14.094	16.2933	16.149	16.7186	16.6143	16.7307	15.0294	16.0215	15.8279	15.6617	17.2143	16.601255738369165	13.54753321249018	NaN	NaN	NaN	NaN	NaN	NaN	NaN	NaN	16.746186255464362	17.848622940429337
protein_320	A0A093D939	tRNA(fMet)-specific endonuclease VapC	vapC	1.25702	0.0559861		-0.841365	0.188447		1.96759	0.00496657	UP	-0.130796	0.834129		Cluster -1450	17	16.0213	13.2518	16.246	16.356	15.9348	15.0435	13.5063	14.1592	15.2651	13.5506	16.4896	14.4408	15.602	15.2582	15.3651	16.6193	16.8866	16.7362	16.8801	14.2403	16.840532078112652	13.680700156257982	16.403454806525694	NaN	NaN	15.254788740204532	13.592048184598951	NaN	15.425543751281909	13.487023514698466	16.899050034337083	16.151694427241733
protein_1789	C3TRG7	Riboflavin biosynthesis protein	ribF	0.516445	0.413567		1.51161	0.0246768	UP	1.96677	0.00506503	UP	2.96194	0.000140292	UP	Cluster -1447	15	18.0452	14.8602	15.1839	16.0907	16.5567	15.2482	15.7025	15.6846	16.1395	15.3797	18.5876	19.1836	19.299	19.7651	18.7112	16.3222	17.2932	16.8767	17.2791	20.2172	18.967037363405598	15.321723792550257	NaN	16.168497802841415	16.348057266771676	NaN	NaN	NaN	NaN	15.344139838712788	19.088158567881283	20.796316683454332
protein_1262	C3SS67	RNase adapter protein RapZ	rapZ	0.50133	0.0912154		0.882333	0.00562742		1.96643	1.49046e-06	UP	2.34743	1.23719e-07	UP	Cluster -1447	20	20.5173	19.4582	20.3964	20.4321	19.0246	19.4751	19.2453	19.1477	19.461	19.9929	21.5964	22.4572	22.5689	22.7392	22.204	21.5737	21.514	21.579	21.3917	21.0958	21.288909409865543	19.893524623611107	20.569863208857889	20.23352418791772	18.70742249666845	19.593230437476937	19.247506177705709	18.243396225607285	19.566246956589477	19.970024979473898	21.97221303846084	23.485510629425139
protein_5	A0A023KPC0	Aspartate--tRNA ligase	aspS	1.18545	0.00168977	UP	1.09247	0.00321631	UP	1.96367	8.89796e-06	UP	1.87069	1.61555e-05	UP	Cluster -1447	20	24.6158	23.7452	23.4979	24.8178	23.6149	22.9736	23.0525	22.1221	23.1612	23.055	24.9045	26.0839	26.3422	26.5209	25.7936	24.5864	24.7948	24.719	24.6149	25.4677	25.074155540883684	24.082322888559617	23.596174315699365	24.508689112914361	23.309317558619206	23.006915368375523	22.958774347738341	21.202979322351041	23.19892826695185	22.969260902284265	25.071157667452034	26.710818533346405
protein_1034	C3SF42	pyr operon leader peptide	pyrL	4.98313	1		2.39548	1		1.96329	1		-0.624362	1			5	18.8666	19.3194	19.5212	19.2902	17.8248	13.8042	13.9955	13.9716	14.0412	14.094	18.5567	18.3108	18.3116	18.2939	18.2274	15.3629	15.9449	16.0228	15.3271	17.0653	19.802489544052325	NaN	19.693216385971301	NaN	NaN	NaN	NaN	NaN	NaN	NaN	19.078356716570195	NaN
protein_1186	C3SNR2	Acid resistance transcriptional activator GadE	gadE	2.43715	2.2399e-05	UP	-0.352304	1		1.96163	1		-0.827829	0.0707167		Cluster -1450	6	14.7593	13.62	12.3951	16.0348	14.1228	11.8846	11.7978	11.8001	12.2118	11.052	13.4352	13.4691	13.1256	13.3448	13.4181	13.7464	13.7344	13.7464	13.6274	13.6997	15.431690203203267	14.014900957132321	12.557592935245719	16.716283601634718	NaN	NaN	NaN	NaN	12.318345089316596	10.95567896453769	NaN	NaN
protein_2182	J7QUD4	Uracil-DNA glycosylase	ung	0.785866	0.0012944		0.745276	0.00200732		1.95765	1.90702e-08	UP	1.91706	2.62203e-08	UP	Cluster -1447	20	21.3193	20.6649	21.0634	20.7138	21.0359	20.1731	19.9217	20.0034	20.4821	20.2877	22.3696	23.0632	23.1297	23.1806	22.6395	22.2604	22.0113	21.8803	21.7684	22.7359	22.004078473669541	21.074233468430986	21.230484318473227	20.460919283025149	20.716703263659365	20.278445714809674	19.903344664674272	19.062763184490425	20.572594857146601	20.25345453690128	22.680764123233551	23.938823490955286
protein_805	A0A6D2FDG3	Betaine aldehyde dehydrogenase	betB	0.866994	0.174411		0.350458	0.574745		1.95669	0.00502863	UP	1.44015	0.0303958	UP	Cluster -1447	20	24.8634	21.2616	21.6136	22.4532	21.1242	21.4844	21.4692	21.3558	21.2434	21.4284	22.3506	23.9415	24.4942	24.5508	23.1798	24.1647	24.2046	23.6119	21.9653	22.8179	25.423703741702763	21.622246555625562	21.749540679475125	22.119526805404167	20.785985828908096	21.559066570916901	21.411551898796318	20.414470429839721	21.311813270645672	21.368719536491572	22.594232064483609	24.679472265800275
protein_2306	J7R735	Succinyl-diaminopimelate desuccinylase	dapE	-0.0582299	0.832368		-0.0707546	0.79709		1.95291	1.00539e-06	UP	1.94039	1.09772e-06	UP	Cluster -1447	20	21.9267	21.2881	21.7193	20.4373	20.9092	21.5368	21.2248	20.605	21.8051	21.3999	23.3996	23.0995	23.1674	23.0149	23.3011	23.4303	23.3577	23.557	23.4195	22.5716	22.529117472916049	21.666222095392612	21.869133831347668	20.126384477511305	20.574677069304332	21.625604501779797	21.182588540515901	19.658175806910716	21.883197055920014	21.351112649137526	23.663550764462567	23.876529246126285
protein_11	A0A023L5B9	Single-stranded-DNA-specific exonuclease RecJ	recJ	1.34137	0.0131701	UP	0.591425	0.241274		1.95236	0.00082921	UP	1.20242	0.0239953	UP	Cluster -1447	14	16.0844	13.358	15.4185	15.3371	16.4153	13.8042	13.9955	13.9716	14.0412	14.094	17.0342	15.8814	17.3266	16.9652	15.418	16.47	16.6128	15.5902	14.8671	16.1282	16.940021036285444	13.797357555271276	NaN	15.624401379094527	16.288644420086456	NaN	NaN	NaN	NaN	NaN	17.480146447911665	17.579213536779552
protein_2323	J7R990	Uronate isomerase	uxaC	0.230749	0.0968689		-0.0257831	0.84708		1.95024	1.41441e-11	UP	1.69371	1.48043e-10	UP	Cluster -1447	20	24.671	24.2057	24.4755	24.531	24.8907	24.245	24.254	24.3888	24.4437	24.2885	26.1497	26.2856	26.2114	26.3301	26.2656	26.2128	26.1339	26.3261	26.1328	26.5658	25.090689883847698	24.541982848917286	24.567532606215334	24.240480879730306	24.589299772953968	24.28128621173202	24.165112560604371	23.493084624292969	24.484232482194255	24.206610774635337	26.285233240333806	26.869463012983406
protein_510	A0A0F3WQK3	Nitrate reductase (quinone)	narZ	0.660439	0.0040346		0.274042	0.188901		1.9294	1.51141e-08	UP	1.54301	4.07029e-07	UP	Cluster -1447	20	24.8214	23.9777	23.9312	24.3879	24.5806	23.9566	23.5189	23.3426	23.9473	23.6311	25.5108	25.9037	26.0625	26.1281	25.8085	25.397	25.4974	25.5099	25.4999	26.1393	25.260756933632749	24.315285775156884	24.02645049929496	24.087585311979225	24.279936478521297	23.991240920307181	23.427535708042814	22.435839766933544	23.986224299109313	23.547767671727971	25.660618962243145	26.508587699153694
protein_1445	C3T247	D-erythro-7,8-dihydroneopterin tri P epimerase	folX	-0.351336	0.129385		0.0449971	0.841028		1.92147	6.9131e-08	UP	2.3178	3.93902e-09	UP	Cluster -1447	20	20.9846	20.2302	21.0192	19.9995	19.9639	20.8962	20.7327	20.3058	21.1318	20.8876	22.6947	22.6375	22.8688	22.8862	22.6993	22.6142	22.6437	22.8536	22.3309	23.1191	21.653148463238772	20.633895872830443	21.183771532639625	19.73538904728607	19.642009108448054	20.998994982409137	20.710015275902833	19.362094289281352	21.219929966698754	20.850997670836676	22.99539715120201	23.490961629794253
protein_1815	E2QEE9	DNA-binding transcriptional regulator	yhaJ	0.699163	0.113626		0.270346	0.528421		1.9188	0.000236723	UP	1.48998	0.00230114	UP	Cluster -1447	20	18.6672	17.6961	17.2927	15.7039	16.943	16.8798	16.041	16.6312	16.5947	16.6604	18.7122	18.3879	19.0221	19.2235	18.4071	18.1319	17.9098	18.9651	17.899	19.4952	19.586729858009683	18.154783010164387	17.455444421671409	15.776556404738544	16.729275534493116	17.093702278734355	16.105335637060882	16.016346927503982	16.786111339144135	16.621495311070088	19.205731691517585	19.993982936230577
protein_740	A0A3A6SAB7	Baseplate assembly protein	D3821_16865	1.70872	1		-2.93611	1		1.91279	1		-2.73203	1			7	14.6344	15.2675	14.8632	14.5344	15.4371	13.4135	13.1762	13.6554	12.7901	13.1578	13.119	11.0551	12.4154	12.8586	11.6283	14.3947	14.947	14.3148	14.8079	17.2926	15.320254076819488	NaN	NaN	NaN	NaN	13.617800321197768	NaN	NaN	12.904946908389494	NaN	13.39463685790427	12.734650353367144
protein_725	A0A2X2ZHR6	Gene late control D protein	D_2	0.567324	1		-3.01034	1		1.91135	1		-1.66631	1			8	16.4406	16.6944	16.516	16.0729	17.1471	16.4558	16.0245	14.8953	16.2384	16.4204	15.1127	14.9725	15.2583	14.9315	14.2644	18.4218	17.8568	18.5478	17.7146	17.0501	NaN	17.125827120447347	16.670656249118441	NaN	NaN	16.665308155698845	NaN	14.418985766439985	NaN	NaN	15.535263224488753	NaN
protein_361	A0A0B0TWM1	Fatty acid oxidation complex subunit alpha	fadB	0.758094	0.247159		1.77015	0.0119669	UP	1.90488	0.00755338	UP	2.91693	0.000217107	UP	Cluster -1447	15	18.1083	16.245	16.6159	19.1988	15.9691	16.1894	16.3628	16.5574	16.5406	16.6964	18.8608	20.2123	20.84	20.5854	20.2232	17.2884	18.6303	18.3474	17.0408	20.564	19.036015809153358	16.720059847498945	NaN	19.173200355332344	15.697399292401087	NaN	16.429824666292866	NaN	NaN	NaN	19.374467787353506	21.734586709890056
protein_1857	E2QHS9	tRNA uridine 5-carboxymethylaminomethyl modification enzyme MnmG	mnmG	1.5181	0.0105266	UP	1.22874	0.0329638	UP	1.9043	0.0021293	UP	1.61493	0.00709065	UP	Cluster -1447	20	20.3629	19.8766	18.8963	19.5072	19.3967	17.5045	19.3717	16.2468	18.4003	18.926	20.2522	21.2955	21.5931	21.7117	21.2619	19.7486	19.6446	19.3916	19.4651	21.7207	21.233663732899828	20.340570135725706	19.057230249828969	19.385399859446704	19.065587057489878	17.65416567198621	19.413387862022205	15.438038086606646	18.543395137604282	18.911589773692846	20.72048008266496	22.599172285632385
protein_276	A0A066RJ77	DNA-binding transcriptional activator SdiA	sdiA	1.31142	1		-1.4965	0.00462618	DOWN	1.89536	1		-0.912559	0.0644808		Cluster -1450	9	13.6722	15.3987	15.6696	15.5688	16.1544	13.8042	13.9955	13.9716	14.0412	14.094	14.5096	14.0138	15.4232	13.2556	14.6986	16.0551	16.1571	17.0096	15.5775	14.584	14.483570185889594	NaN	15.837250950279154	NaN	NaN	NaN	NaN	NaN	NaN	NaN	NaN	15.735460828282847
protein_1981	E2QQK4	Sulfate adenylyltransferase subunit 2	cysD	1.39181	0.0497587	UP	0.596601	0.379356		1.89465	0.0103073	UP	1.09944	0.113984		Cluster -1447	20	15.6423	15.7196	15.5457	17.1605	17.4657	15.572	15.6118	11.834	15.5386	16.0184	16.1369	18.0537	17.7197	17.3973	17.7235	17.1183	17.0462	16.8913	15.6263	17.3659	16.506628357864553	16.15766489803816	15.700462476822654	17.412850231498144	17.322756103664329	15.781398137064144	15.686525148209791	11.31988094666425	15.714339440067178	15.963568949446271	16.58343246580732	19.737499384586773
protein_2259	J7R2W9	Nicotinate phosphoribosyltransferase	pncB	0.893615	1		0.382073	0.503202		1.88699	1		1.37545	0.0241925	UP	Cluster -1447	9	12.0929	15.1751	15.0746	16.1315	15.9005	13.8042	13.9955	13.9716	14.0412	14.094	15.0585	16.5189	16.3916	16.7135	16.5693	16.2602	15.5707	15.2597	15.5208	16.73	12.949790241768325	NaN	NaN	16.429723832795258	NaN	NaN	NaN	NaN	NaN	NaN	15.514559964501709	18.225137756223976
protein_401	A0A0C2AT01	Flavin prenyltransferase UbiX	ubiX	-0.109465	0.797354		-0.0307679	0.942416		1.88408	0.000280774	UP	1.96278	0.000185571	UP	Cluster -1447	18	17.0039	17.2207	16.9023	16.9791	14.8571	17.0836	15.9517	17.0625	17.0377	16.3749	19.3603	18.4878	18.2687	18.0728	18.5874	18.8702	18.9568	19.0589	18.6287	17.4162	17.924124712561628	17.680586163124151	17.066982607494928	NaN	14.647375788423062	17.299085462821939	16.017208593944172	NaN	17.230919775095735	16.337546120884351	19.857205901922292	20.099050848675713
protein_2202	J7QXE8	Adenine deaminase	yicP	0.0575735	0.764816		-0.207341	0.288388		1.88402	9.02957e-09	UP	1.61911	8.91164e-08	UP	Cluster -1447	20	20.0255	19.6183	19.9081	20.4305	19.8667	20.2144	19.9222	19.7608	20.4094	19.2544	21.7499	21.5191	21.6353	21.5315	21.5088	21.7676	21.6438	21.9446	21.6664	21.9589	20.794505267289178	20.052827383809625	20.081501772296004	20.230188177917132	19.549798766096544	20.331980913396396	19.923752118827505	18.854738443810287	20.513951438545096	19.231168434585236	22.123465736156103	22.542009097794807
protein_699	A0A2A6DU07	Ribosomal RNA large subunit methyltransferase K/L	rlmKL	0.685502	1		1.62102	0.027832	UP	1.88118	0.0124227	UP	2.8167	0.00058552	UP	Cluster -1447	14	17.6173	17.5753	15.9463	18.3613	14.6808	16.1338	15.907	16.8342	15.8031	16.0755	17.5284	20.1023	20.5452	20.4268	19.6619	17.3344	17.5854	17.5948	17.6599	19.9851	18.550425524548853	NaN	NaN	18.372219762669225	14.435370753442005	NaN	NaN	NaN	15.990480724756081	NaN	18.041009850523544	21.666445332005097
protein_2560	W8TWI7	Lytic murein transglycosylase B	mltB	1.15647	0.213267		-0.460715	0.613535		1.87882	0.0503925		0.261638	0.773726			19	18.7554	19.8633	20.0766	20.5728	20.1423	19.7899	20.2022	13.5848	19.9413	20.1098	20.5226	20.4489	20.0053	19.6072	20.1347	20.7113	20.5866	20.0199	20.5954	21.109	19.621859766061711	20.328178008220188	20.241056468681212	20.445021213111058	19.81294971134961	19.93871813343852	20.242663812943583	12.768002321950249	20.084049779233613	20.098448388619499	20.988970664220624	21.732652294403895
protein_622	A0A162AQI0	Histidine kinase	envZ	0.258917	1		1.08839	0.0526592		1.87865	0.00212366	UP	2.70812	6.42167e-05	UP	Cluster -1447	15	16.3609	15.6494	15.1031	13.9651	16.4457	15.1765	15.7208	15.8861	14.4864	14.9597	17.8176	18.2984	18.3862	18.5455	18.017	17.5698	17.2139	16.6015	15.4059	18.8317	17.253199322978418	NaN	15.264570882954034	14.148111095512919	NaN	15.390622414712837	NaN	NaN	14.674357806579733	NaN	18.294057086043711	19.962791817725137
protein_2056	J7QB19	UvrABC system protein A	uvrA	1.70535	0.00106099	UP	1.42833	0.00433794	UP	1.87853	0.000439103	UP	1.60151	0.00180185	UP	Cluster -1447	20	20.8933	19.565	19.6974	21.1859	20.0709	18.8309	18.7895	18.0135	18.329	18.9227	20.6259	22.0926	22.2456	22.6161	21.84	19.8136	20.1348	20.3986	19.8829	22.0485	21.716459745604531	20.01537467748701	19.867287790314307	21.022691480876308	19.745267274498715	18.962042885514311	18.808967944497951	17.151433913979947	18.452070354358849	18.906730619942941	21.048310254051223	23.246773573489421
protein_2445	W8SUW1	L-serine dehydratase	tdcG_1	0.573368	0.0134277		0.476173	0.0353114		1.87475	4.41866e-08	UP	1.77755	9.7296e-08	UP	Cluster -1447	20	22.7461	22.2873	22.4365	23.0581	22.4074	22.186	21.9531	21.5314	22.3023	22.0958	23.7622	24.295	24.6345	24.8493	24.2823	23.7765	23.7439	24.092	23.6585	24.1715	23.265840328391072	22.631522976455599	22.553740837803261	22.718665292346547	22.073797752001919	22.240041481176483	21.875890667572623	20.598994961470314	22.355226076939939	22.020802902509285	23.983053262995554	24.993222396128953
protein_1956	E2QPA1	Ribonucleoside-diphosphate reductase	nrdB	0.413593	0.229567		0.172702	0.609917		1.87409	2.32926e-05	UP	1.63319	0.000110235	UP	Cluster -1447	20	24.5036	23.917	24.0987	24.2972	23.421	24.0274	23.7335	22.2358	24.5286	23.6442	25.7432	25.663	25.5939	25.5302	25.8732	25.7446	25.6442	25.7814	25.7503	24.6194	24.949592763890642	24.254524283280496	24.194859152509249	23.993834413983659	23.119370166741266	24.061402686133196	23.641033718678994	21.324534317218358	24.566898585679695	23.559906927474053	25.89857082609652	26.275450855436297
protein_1236	C3SR37	50S ribosomal protein L15	rplO	1.24433	0.0135662	UP	1.51359	0.00373125	UP	1.85877	0.000686472	UP	2.12803	0.000184445	UP	Cluster -1447	20	25.7934	24.2539	23.5914	25.527	24.2938	23.3372	23.5461	23.1656	23.388	23.8009	25.6591	26.9537	27.2272	27.5214	26.7382	24.7211	25.0906	24.8015	25.0036	26.9149	26.2249019979077	24.591302882602427	23.685442954613677	25.230501656205501	23.99341695169036	23.372657325393618	23.455879290490376	22.263981260836516	23.427683357042362	23.718356713273259	25.802800595900774	27.549941358923906
protein_972	A0A7L7FQ50	DUF5384 family protein	HVV78_16390	0.183092	1		-1.78711	0.00834228	DOWN	1.85449	0.00653886	UP	-0.115707	0.850191		Cluster -1450	13	16.6611	13.9486	15.138	16.8373	13.0238	14.7786	15.0537	14.6628	15.1597	15.0387	16.0929	15.5749	13.5432	14.3805	15.4389	16.5045	17.1279	17.0123	16.1916	17.1297	NaN	14.38212210293689	NaN	17.193933409307704	12.925530332942671	14.992110743673353	NaN	NaN	NaN	NaN	16.515747570104431	17.286708455593836
protein_551	A0A0H0LVF6	DUF1176 domain-containing protein	ypfG	-1.77834	0.0889284		-0.835939	0.409171		1.84823	0.0779858		2.79063	0.0112604	UP	Cluster -1447	20	15.2519	13.2661	16.1735	19.734	13.4718	15.2344	18.9073	19.4599	15.2097	17.9777	18.4784	18.5466	18.3633	18.0963	18.3657	19.1994	18.9758	19.3852	19.3822	19.0874	16.167561232129863	13.722626115801514	16.335297880226328	19.822928647238037	13.265724914486153	15.448190529488675	18.971787140849614	18.855438517811933	15.401286203995118	17.937136999396291	18.968656388241637	20.162257073033071
protein_2487	W8T2C7	(Fe-S)-binding protein	ykgE	1.04271	0.0129502	UP	-0.259956	0.500808		1.84366	0.000119713	UP	0.540996	0.16982		Cluster -1447	20	21.5015	23.1995	21.6002	23.6752	24.0296	21.6209	21.5253	21.9926	22.0584	21.5952	23.3008	23.4584	23.2965	23.2809	23.3743	23.5554	23.3921	23.6119	23.3772	24.0741	22.045071084344375	23.553064083786502	21.728882551203178	23.336635728773484	23.692083156861912	21.687847406587924	21.460221196896256	21.05517736139592	22.121202917075568	21.529940926166606	23.536021014304374	24.181032258764962
protein_1950	E2QNZ2	DNA-binding response regulator	yehT	0.381195	0.074394		0.120275	0.557675		1.84131	3.22051e-08	UP	1.58039	3.02734e-07	UP	Cluster -1447	20	20.417	20.2261	20.4536	20.7654	20.6587	20.1819	19.7697	20.3474	20.2324	20.0835	21.5248	22.3084	22.2342	22.323	22.0324	21.8715	21.6999	21.9241	21.6568	22.6691	21.144947768874072	20.648781325486517	20.625132245493809	20.540211301192858	20.343727908346196	20.293103945557615	19.761384202101755	19.420672258718671	20.32892436330869	20.054774327595212	21.866544957844059	23.253323804563323
protein_2312	J7R864	3-octaprenyl-4-hydroxybenzoate carboxy-lyase	ubiD	1.16848	0.000938091	UP	0.961486	0.00445372		1.83733	7.19276e-06	UP	1.63034	3.07289e-05	UP	Cluster -1447	20	20.781	20.1997	19.8653	20.4704	20.6417	19.2121	18.2856	19.5625	19.4268	19.6288	21.1866	22.3704	22.3437	22.3306	21.8785	20.7638	20.9437	20.9348	20.7835	21.8765	21.565934334006194	20.639023299908622	20.038505506247287	20.28035359471194	20.322564923018085	19.333027125440285	18.291599709211074	18.667628559326232	19.535950039087318	19.607826588305176	21.573751287535405	23.426880228498032
protein_688	A0A234ZGN3	ATP-dependent Clp protease proteolytic subunit	clpP_2	-0.439607	1		-2.05004	1		1.83665	1		0.22622	1			11	15.3023	16.9242	17.9254	16.6336	15.3807	17.1742	17.1937	16.2109	16.763	17.0225	18.2366	18.2597	16.3558	12.84	17.6052	18.6248	18.3924	18.6185	18.9246	18.9872	16.194535647818409	NaN	18.082169836508442	NaN	15.206476413225433	NaN	NaN	15.65290097715722	NaN	16.974033609217607	18.705973178411796	19.913665181805623
protein_1456	C3T2F7	NADH-quinone oxidoreductase subunit K	nuoK	1.95213	1		1.88953	0.0259069	UP	1.83647	0.0297995	UP	1.77387	0.035089	UP	Cluster -1447	12	14.4235	15.6221	14.601	15.3583	14.8369	13.2709	11.8132	13.6268	13.2835	13.0868	15.9745	16.7569	17.3379	16.7936	16.8483	11.5636	16.0795	13.4032	15.4567	17.7604	15.251367753822962	NaN	NaN	NaN	NaN	NaN	11.900372494618482	NaN	NaN	NaN	16.397711395001778	18.470208835399553
protein_1517	C3T7Q7	50S ribosomal protein L20	rplT	2.0183	0.00557419	UP	2.58753	0.000773728	UP	1.83258	0.0104727	UP	2.40181	0.0014778	UP	Cluster -1447	20	24.5996	22.8239	21.7823	24.8263	21.1206	21.4326	21.4435	19.2474	21.3698	21.568	24.1006	25.3981	25.8893	26.6133	25.1605	22.6813	22.9633	22.7674	22.8418	22.9703	25.128185746710976	23.171398193842609	21.903862763937401	24.486151361669918	20.785190623856813	21.491613909020771	21.370772320300485	18.313511941505087	21.426514563870811	21.496654326378408	24.327249120085693	26.105546895919815
protein_1494	C3T672	Protease HtpX	htpX	0.173289	0.400201		0.129447	0.527921		1.82762	3.54736e-08	UP	1.78378	5.10372e-08	UP	Cluster -1447	20	21.6404	21.701	21.5267	21.3681	22.4249	21.4718	21.4813	21.4826	21.6688	21.6902	23.3039	23.5257	23.6284	23.6245	23.4976	23.2224	23.1273	23.3767	23.0962	24.1102	22.213161636073707	22.06688692008262	21.667210966198372	21.040083993548595	22.086802503384455	21.551232955555498	21.428566071515775	20.538737315857595	21.740626267737884	21.634207355341495	23.553412965586549	24.274709510997379
protein_1030	C3SEX7	Lipopolysaccharide export system permease protein LptF	lptF	1.97996	0.0233361	UP	2.19443	0.0132534	UP	1.82552	0.0346802	UP	2.03999	0.0199523	UP	Cluster -1447	15	17.4608	15.2399	15.0971	18.2489	16.3423	14.0889	14.8344	15.0235	13.3614	15.1809	17.9839	18.9724	18.6223	18.5394	18.4709	17.3181	17.8001	17.1924	16.7489	12.5572	18.358868622302666	15.691176447776563	15.259794745568334	18.41501548533158	NaN	NaN	NaN	NaN	13.551516017628016	NaN	18.465862060358031	20.630457244886031
protein_1737	C3TNP7	Conserved inner membrane protein YagU	yagU	2.72799	0.000398454	UP	1.73903	0.0128612	UP	1.82232	0.00967739	UP	0.833365	0.202601		Cluster -1447	17	18.1618	16.3883	16.5599	18.2407	17.9134	14.7926	14.37	14.1049	15.3856	14.9711	17.1559	18.758	18.8587	18.5512	18.107	15.4139	16.7679	15.2412	15.9269	19.3859	19.048742552087198	16.834001860784539	NaN	NaN	17.749070676293016	15.00442677662353	14.440596690479948	13.557786764014249	15.570439805254347	NaN	17.624102894256318	20.423331074385047
protein_2241	J7R1G7	Tyrosine--tRNA ligase	tyrS	0.715325	0.0229227		0.714185	0.0231121		1.81952	5.64746e-06	UP	1.81838	5.69277e-06	UP	Cluster -1447	20	23.7915	23.4155	23.1453	24.1763	23.7626	22.7967	22.855	23.3788	22.7885	22.8956	24.6617	25.5115	25.7322	25.9046	25.5732	24.4762	24.5761	24.4754	24.389	25.8956	24.259468341775243	23.752284604574943	23.24539445948502	23.86233932972338	23.452392872047483	22.830618819129384	22.761264389747815	22.455073609311878	22.826725379952187	22.809251321859577	24.837173913068881	26.149787129381348
protein_1297	C3STY7	RNA polymerase sigma factor RpoD	rpoD	0.621201	0.00313005		0.455531	0.0223813		1.81738	8.73078e-09	UP	1.65171	3.75449e-08	UP	Cluster -1447	20	24.5752	23.9565	24.1182	24.0981	23.8661	23.45	23.5153	23.2726	23.6484	23.6219	25.5702	25.7225	25.8855	26.0335	25.6609	25.0068	25.1302	25.3189	25.1372	26.002	25.02280327637839	24.294000018190815	24.214632886802267	23.794031982231772	23.564010421337787	23.483765650157057	23.422547268596269	22.360233648215587	23.686635715375704	23.537372513649775	25.727033331070238	26.336755966458448
protein_1223	C3SQX2	30S ribosomal protein S3	rpsC	1.42818	0.00282225	UP	1.32025	0.0050298	UP	1.81582	0.000348546	UP	1.7079	0.000623232	UP	Cluster -1447	20	26.2169	24.8926	24.7821	26.8358	25.3841	24.1234	23.7621	24.5155	24.1462	24.4233	26.1217	27.3966	27.7609	28.0265	27.3453	25.7128	25.8116	25.6877	25.6277	27.2099	26.61800170202569	25.225981415843176	24.869966713885411	26.5549124091661	25.080037207633069	24.159637958757369	23.674135532374386	23.625149437499061	24.187226370932535	24.341303766101749	26.246348377403876	27.962233449117072
protein_128	A0A061L8B7	CBS domain-containing protein	yegH	-0.0525005	1		0.905655	0.059965		1.81415	1		2.7723	8.1301e-06	UP	Cluster -1447	8	13.7659	13.8641	13.8547	14.0448	14.1144	13.8042	13.9955	13.9716	14.0412	14.094	16.3538	16.8021	17.0438	16.6411	16.6645	15.4902	16.4562	13.6975	15.6505	17.6828	NaN	NaN	NaN	NaN	NaN	NaN	NaN	NaN	NaN	NaN	16.841552063149656	18.48140134298696
protein_1410	C3SZW7	4-hydroxy-3-methylbut-2-en-1-yl diphosphate synthase (flavodoxin)	ispG	0.26512	0.135443		0.152667	0.380048		1.80287	3.17742e-09	UP	1.69042	8.69409e-09	UP	Cluster -1447	20	24.2691	23.9608	23.9861	23.7071	24.1693	23.6446	23.7313	23.7921	23.6974	23.9014	25.4225	25.7286	25.7629	25.9877	25.6428	25.537	25.335	25.405	25.2977	26.2065	24.713306051084256	24.298430229664419	24.082034607403614	23.404577445591613	23.867958140835899	23.67870077737695	23.639084779564104	22.882047455573257	23.735871362076615	23.817420211971644	25.576415404105319	26.33906483173816
protein_1883	E2QJ80	Alanine racemase	alr	0.668728	0.0848708		-0.407215	0.281539		1.79989	0.000111197	UP	0.723947	0.0639011		Cluster -1450	20	18.6503	19.2635	19.4374	18.3541	20.1248	18.3955	18.6609	19.3892	18.8163	17.2246	20.3361	19.7654	19.8034	19.3414	20.2036	20.6536	20.1064	20.5246	20.5272	19.6741	19.537955836597821	19.731001069362581	19.595040021856793	18.25308434076107	19.798231013300946	18.5571738560397	18.712430340180603	18.608643191482756	18.967952051535335	17.208083815685033	20.820321713737268	21.134681876779545
protein_115	A0A061KR86	ExuT_1 protein	exuT	2.64408	1		2.21377	0.000285534	UP	1.79347	0.00190422	UP	1.36317	0.0129051	UP	Cluster -1447	10	17.4976	16.2975	16.9339	15.2919	17.1059	13.8042	13.9955	13.9716	14.0412	14.094	16.9878	18.0396	18.3715	18.4979	18.0458	16.1098	14.0098	15.9498	15.3376	17.4669	NaN	NaN	NaN	15.450496027725253	NaN	NaN	NaN	NaN	NaN	NaN	17.478232426454582	19.697110614008309
protein_300	A0A086TUP6	Nitric oxide reductase FlRd-NAD(+) reductase	norW	-0.0525005	1		0.560587	1		1.79173	1		2.40481	1			6	13.7659	13.8641	13.8547	14.0448	14.1144	13.8042	13.9955	13.9716	14.0412	14.094	16.4685	16.487	16.3061	16.1803	16.2261	15.7566	15.8208	15.7974	15.1291	16.3612	NaN	NaN	NaN	NaN	NaN	NaN	NaN	NaN	NaN	NaN	NaN	18.18737430581351
protein_854	A0A793CLI6	Anaerobic sulfatase maturase	HIB33_003693	-0.0525005	1		0.408599	0.315479		1.79171	1		2.25281	2.06212e-05	UP	Cluster -1447	8	13.7659	13.8641	13.8547	14.0448	14.1144	13.8042	13.9955	13.9716	14.0412	14.094	15.5091	16.2121	16.9334	17.1788	15.0746	15.3778	14.993	16.4012	15.0264	17.0666	NaN	NaN	NaN	NaN	NaN	NaN	NaN	NaN	NaN	NaN	15.984519260569121	17.912781766134618
protein_2475	W8T0V7	3 beta-hydroxysteroid dehydrogenase/Delta 5-->4-isomerase	ybjS	-0.0186856	0.970449		0.924949	0.0792824		1.79034	0.00202969	UP	2.73398	3.12031e-05	UP	Cluster -1447	16	17.3653	16.052	16.42	15.5189	16.3296	16.02	16.4672	17.6297	14.5348	17.1275	18.2764	19.3216	19.2691	19.4192	19.0695	17.3833	18.4323	18.0829	17.4832	19.3493	18.286771164919887	16.513127684591982	NaN	15.596297511560799	16.120497098444247	NaN	16.533298246019111	NaN	14.729009932842658	NaN	18.776015930268585	20.93364995814818
protein_1461	C3T3A7	Cytochrome c-type protein	napC	0.975511	0.0313634		0.857427	0.0550576		1.78839	0.000446275	UP	1.67031	0.00083837	UP	Cluster -1447	17	18.8218	17.3272	18.4994	20.0897	17.3715	17.886	17.8147	17.3769	17.437	16.7175	19.301	20.2176	20.1572	20.7334	20.052	18.982	19.2521	19.3353	18.8953	19.7093	19.737389297193477	17.803930548894609	18.662779621617062	20.028360707655168	NaN	18.075667162250543	17.880223834547159	NaN	17.606536063784496	16.699938394227122	19.812321477545826	21.684829076802881
protein_2218	J7QYN5	5-oxoprolinase subunit PxpC	ybgK	0.0329604	0.915505		0.0950851	0.75982		1.78331	1.57417e-05	UP	1.84544	1.03456e-05	UP	Cluster -1447	20	21.0919	20.0607	20.5057	18.8131	20.8324	20.0092	20.0953	19.9897	20.3659	20.6789	22.3755	21.7972	22.131	21.9766	22.2507	21.9817	21.782	22.0242	21.9588	22.3088	21.821924164074964	20.484008482118369	20.677310939201764	18.589153700776894	20.517459587869702	20.120685536111548	20.08750557324791	19.063806626765547	20.462703625808306	20.650450907540247	22.718757903359649	22.745642322253406
protein_244	A0A066REJ5	AraC family transcriptional regulator	ykgD	1.1415	1		1.69697	1.55614e-06	UP	1.77756	8.2734e-07	UP	2.33304	1.56926e-08	UP	Cluster -1447	12	15.7576	15.2834	15.107	15.2631	14.2029	13.8042	13.9955	13.9716	14.0412	14.094	17.0496	17.4573	17.5182	17.7617	17.4924	16.0787	15.2119	15.4932	15.7445	16.2661	16.631631805917639	NaN	15.270149297316506	NaN	14.061624334062577	NaN	NaN	NaN	NaN	NaN	17.515726244954035	19.146011727420827
protein_1044	C3SFQ2	Primosomal replication protein N	priB	1.47734	0.0146289	UP	-1.2352	0.0366335	DOWN	1.77714	0.00444748	UP	-0.935402	0.104593		Cluster -1450	18	15.8394	16.4736	16.7143	16.2089	15.0315	15.5577	12.9728	13.6458	16.6397	14.0649	16.043	15.2566	14.5184	14.9113	14.8614	15.5621	16.1391	17.0931	16.4062	16.5662	16.657335199039487	NaN	16.869423954162265	NaN	14.936426303672174	15.767473245867764	13.057392731115963	13.193072522208373	16.798788191308045	13.999242527174694	16.448056600661502	16.965027573032348
protein_544	A0A0H0LPP4	FAD:protein FMN transferase	apbE	-0.168661	0.697989		-0.946514	0.0399768		1.7743	0.000595026	UP	0.996445	0.0315841		Cluster -1447	20	16.7823	18.0712	16.463	16.802	18.3038	17.8614	16.2703	18.5763	16.6942	17.8634	19.0951	18.2544	17.9055	17.7449	18.4046	19.4913	19.5131	18.9003	19.4137	18.8187	17.708837498100415	18.53460153829753	16.626908212392458	16.839950855740589	18.071821923061055	18.074161328111575	16.334803477477948	17.937512905548328	16.882414625260061	17.828194760199199	19.594861446592198	19.837097957675933
protein_2304	J7R702	N-acetylmuramic acid 6-phosphate etherase	yfeU	0.978644	1		0.370058	0.442014		1.77118	0.0014093	UP	1.16259	0.0236784	UP	Cluster -1447	14	16.3004	14.2624	15.1933	16.2192	15.5893	14.7432	14.1432	14.9422	14.8991	13.9436	16.4312	16.4932	16.9774	17.0689	16.4069	15.3042	15.7769	16.2095	15.8831	18.3537	17.155224699552999	14.701463503546929	15.352688327475883	NaN	NaN	14.955935911993169	NaN	NaN	NaN	13.890482793045013	16.87643301073501	18.191475672446462
protein_1038	C3SF77	Hypothetical protein	treB	1.70912	0.00178271	UP	1.31421	0.0114719	UP	1.77108	0.00132537	UP	1.37617	0.00861289	UP	Cluster -1447	20	19.8345	18.66	18.3491	21.1237	18.2411	17.4063	17.3824	16.9208	18.3121	17.6412	19.5371	20.8055	20.8699	21.3517	20.5251	18.865	19.1603	19.3901	19.1355	19.9674	20.737516878961181	19.13051023475548	18.505947203293641	21.047069979427334	17.927505996210613	17.583303175470213	17.441965043834308	16.172702910218234	18.472314030635086	17.620692359060254	20.033555992243436	22.237331905007967
protein_753	A0A3P5DZI7	Alpha-galactosidase	melA	0.390652	0.266921		0.775673	0.0353082		1.77032	5.99071e-05	UP	2.15534	5.66151e-06	UP	Cluster -1447	20	20.474	18.5491	19.9303	20.8668	19.4703	18.9797	19.5819	18.9788	19.8711	19.9258	21.4509	22.0196	22.163	22.3958	22.038	21.0647	21.0859	20.9943	21.3796	21.6644	21.262330022279411	18.989327248942718	20.103306379917214	20.67897160972591	19.150694083277592	19.101275393131807	19.588967901036373	18.086489244779393	19.981295875904262	19.905354581272135	21.840863498723845	23.083721170526076
protein_1538	C3T907	7-alpha-hydroxysteroid dehydrogenase	hdhA	0.260387	0.177315		0.121815	0.519659		1.7484	2.03878e-08	UP	1.60983	7.04618e-08	UP	Cluster -1447	20	24.6423	24.3123	24.6684	25.257	24.3837	24.393	24.3502	24.4303	24.4341	24.3542	25.9116	26.1745	26.4029	26.6738	26.15	26.0742	25.9861	26.1059	25.9114	26.6261	25.061484053314082	24.648478632143718	24.760322377887466	24.966745360368954	24.082294414327656	24.429270218334199	24.261321673485519	23.534720750637863	24.474605792133463	24.272306970978565	26.046767819219038	26.757930851775352
protein_2079	J7QDK2	Aminotransferase	aspC	0.612288	0.0010275		0.463706	0.00839942		1.74838	1.48833e-09	UP	1.5998	6.04326e-09	UP	Cluster -1447	20	25.7108	25.0996	25.136	25.5804	25.2266	24.7346	24.7246	24.4751	24.9484	24.8093	26.5794	26.9837	27.1217	27.25	26.8178	26.562	26.34	26.4939	26.3873	26.6508	26.107990216649387	25.432195181526794	25.223013542261757	25.301638513499984	24.922036088510584	24.770742903461699	24.636750961936251	23.585543982984564	24.989413418793585	24.727199800988149	26.701967577944568	27.545615655247143
protein_1436	C3T1A7	Glucokinase	glk	1.16085	0.0162655	UP	0.943462	0.0450588		1.7389	0.000890541	UP	1.52151	0.0026975	UP	Cluster -1447	20	21.3611	20.7993	20.3867	20.9817	21.7863	19.3637	19.9968	19.9756	20.1639	20.0109	21.7113	22.6967	22.951	23.1527	22.411	20.8185	21.353	21.3037	21.013	23.7172	22.073849887534625	21.217513672053212	20.556957742958367	20.747192606354194	21.470502736876792	19.472966243907923	19.985061533313925	19.043262033626224	20.258258807425513	19.980340573417685	22.041688792656814	23.616172064504745
protein_2369	Q3L7I1	OmpT	ompT	0.0560139	0.71271		-0.367285	0.024514		1.73543	7.96623e-10	UP	1.31214	6.10475e-08	UP	Cluster -1447	20	27.5883	28.3713	27.7178	28.2728	28.3324	28.0065	27.9753	28.0086	27.9624	28.0499	29.5007	29.2595	29.354	29.3164	29.4129	29.8229	29.8373	29.7891	29.7187	29.5117	27.8595172220523	28.656879560630141	27.757249759514689	28.032064331135132	28.017570966991066	28.016697380510863	27.873612613109739	27.165771589475408	27.976610052823322	27.948144319278555	29.581263640792262	29.722607376047741
protein_1962	E2QPI4	3-oxoacyl-ACP synthase	fabB	0.302219	0.027763		0.0110892	0.931015		1.73285	5.03199e-11	UP	1.44172	1.01938e-09	UP	Cluster -1447	20	27.1382	27.0513	27.1824	26.9512	27.1979	26.643	26.6662	27.0409	26.8176	26.8422	28.4562	28.5588	28.5967	28.5932	28.5247	28.4188	28.3721	28.493	28.4492	28.9411	27.454124937090384	27.355504291591565	27.240056944803221	26.700801090582505	26.887140473438773	26.663250000557753	26.569781273703896	26.176216566400441	26.843136775843981	26.748197544404221	28.550061233780305	29.055121581893722
protein_2374	Q548M1	60 kDa chaperonin	groL	0.148161	0.382572		-0.156323	0.357487		1.72851	4.1896e-09	UP	1.42403	8.0345e-08	UP	Cluster -1447	20	31.3984	30.972	31.2621	31.4048	31.6691	31.0449	31.0835	31.5835	31.1458	31.1079	32.8574	32.5969	32.8764	32.8362	32.6597	32.759	32.8169	32.8279	32.74	33.4644	31.529505195082788	31.189566029890628	31.247963337810937	31.189669469105553	31.330883381957403	31.032931928250978	30.974304052492275	30.815443719478647	31.133996502310488	30.985894835949818	32.907547735704092	32.962030436078145
protein_2546	W8TGP0	Cystathionine gamma-synthase	metB	0.11608	0.834988		0.0286134	0.959025		1.72198	0.00567946	UP	1.63452	0.00804714	UP	Cluster -1447	20	17.7519	16.0826	16.1795	19.3273	17.1304	18.0196	17.3739	15.4975	17.7371	17.2631	19.7922	19.008	18.2493	18.7917	18.8029	18.0051	18.8737	19.1018	19.1486	19.3719	18.678612517264181	16.546229796741635	16.343400881976315	19.363677925407643	16.897443706288428	18.232209075750518	17.43836953222641	14.857538829959658	17.925141205261841	17.228020103115867	20.292154444787194	20.589499279158023
protein_744	A0A3K3GJJ3	Histidine kinase	creC	-0.564951	1		-2.9412	0.00118003	DOWN	1.72034	0.0373181	UP	-0.655908	0.402815		Cluster -1450	12	17.0643	17.9908	17.8277	17.8919	17.5962	18.357	18.5938	17.0558	18.5888	18.6001	18.0652	14.4582	19.107	19.1332	14.3277	20.1591	19.6382	20.1796	19.9265	19.894	18.001287231658402	18.469355640776083	NaN	NaN	NaN	NaN	NaN	NaN	18.778689975292281	NaN	18.591525998884652	16.012530701279918
protein_2249	J7R244	Putrescine transporter PotE	potE	-0.0525005	1		-2.53307	1.14944e-07	DOWN	1.71034	1		-0.770226	0.0199162		Cluster -1450	5	13.7659	13.8641	13.8547	14.0448	14.1144	13.8042	13.9955	13.9716	14.0412	14.094	13.479	13.7135	11.799	13.4	13.4013	15.9961	14.9691	15.4498	15.5839	16.4594	NaN	NaN	NaN	NaN	NaN	NaN	NaN	NaN	NaN	NaN	NaN	15.438190821008906
protein_180	A0A066QEQ7	Aldo-keto reductase	yeaE	0.447534	0.337059		0.246217	0.594072		1.70457	0.00142887	UP	1.50325	0.0038401	UP	Cluster -1447	19	17.2595	14.6337	15.0044	17.5432	16.5719	15.8344	15.759	15.5528	16.1712	15.4577	17.7434	17.9336	17.7383	17.5311	17.5825	17.8805	17.6938	17.9358	17.4153	16.3725	18.146066934577028	15.078388512530355	15.161364175983632	17.732697419071826	16.405965776754027	NaN	15.828644770063091	15.005273656563938	16.355385511449466	15.408598429639611	18.209386727785038	19.596797595192861
protein_152	A0A066Q7K6	23S rRNA (Guanine(745)-N(1))-methyltransferase	rlmA	0.102323	0.848646		-0.82143	0.137414		1.7039	0.00466989	UP	0.78015	0.157072		Cluster -1450	19	16.3294	15.6779	14.3593	17.5901	14.7656	15.6581	15.3848	16.2381	16.3982	14.5314	16.8828	16.7745	16.2396	15.1768	17.5493	17.5707	17.4671	17.2923	16.8647	17.5355	17.190461310147224	16.115927582909467	14.515145417586428	17.853942423392105	14.627734498152945	15.868267936384951	15.461220429580386	15.72898336998805	16.573200417717992	14.476765186644066	17.328502257754568	18.462855697895943
protein_813	A0A6D2FJ35	Accessory colonization factor AcfD	sslE	0.0137782	0.915089		-0.0999534	0.442962		1.70245	7.80138e-11	UP	1.58872	2.43466e-10	UP	Cluster -1447	20	24.1105	24.582	24.3215	24.3014	24.3441	24.3445	24.3591	24.2568	24.2826	24.3476	26.0804	25.8575	25.9573	25.7967	25.9114	26.1828	26.1634	26.037	26.1042	25.6156	24.538694127774889	24.919160017532629	24.415108195099901	24.006629354359635	24.043561313730518	24.380307425500462	24.269313781999642	23.357042882390537	24.32259357752616	24.265336786940484	26.221556771798078	26.45020024510487
protein_548	A0A0H0LRI8	Fimbrial biogenesis outer membrane usher protein	sfmD	0.121464	1		-1.98088	1.1038e-05	DOWN	1.70236	6.54427e-05	UP	-0.399982	1		Cluster -1450	9	17.0263	15.492	16.8736	16.7377	18.1081	16.5643	16.5175	17.1495	16.6147	16.7845	16.8624	16.8467	16.1007	16.0668	16.3613	18.2411	18.0715	18.6708	18.5466	18.6123	NaN	15.939792682862237	17.030333060566967	NaN	NaN	NaN	16.582777079390574	NaN	NaN	16.736930371689347	NaN	NaN
protein_2015	J7Q7S7	Cysteine desulfuration protein SufE	ynhA	1.0787	1		-2.46024	1		1.69794	1		-1.84101	1			5	13.7659	13.8641	13.8547	14.0448	14.1144	12.4442	12.5226	13.6734	12.2411	13.3692	12.6096	11.6199	11.6736	11.8843	12.6514	15.2298	15.0155	14.9268	13.5293	14.0386	NaN	NaN	NaN	NaN	NaN	NaN	NaN	NaN	12.344784122082688	13.281180963716745	NaN	13.279899265274143
protein_153	A0A066Q7L1	DNA-binding transcriptional regulator KdgR	kdgR	1.85856	0.0224261	UP	1.12436	0.14834		1.69771	0.0349389	UP	0.963515	0.211991		Cluster -1447	19	21.1773	20.2392	20.7091	21.572	20.8842	19.694	20.1033	15.325	20.5437	19.623	20.7132	21.9707	22.0639	22.6546	21.9969	21.0738	21.2723	21.5869	20.7605	19.084	21.964851680368461	20.680140662312649	20.883277130711424	21.383687314082081	NaN	19.816225876944671	20.110818063620915	14.432019846812493	20.654407897483484	19.603522757664219	21.103474351523708	23.031976576355351
protein_216	A0A066R7P9	Inner membrane protein YejM	pbgA	1.84456	1		1.4861	0.00138586	UP	1.69539	1		1.33694	0.00322348	UP	Cluster -1447	8	16.5734	14.906	15.2797	15.6751	16.6952	13.8042	13.9955	13.9716	14.0412	14.094	16.1738	16.4362	17.6119	17.8801	17.712	15.7561	15.332	15.3241	15.2076	16.7636	NaN	15.360740798072912	NaN	NaN	NaN	NaN	NaN	NaN	NaN	NaN	NaN	18.113325544795696
protein_365	A0A0B0W889	Dehydrogenase	rspB	-0.507449	0.190448		-0.642114	0.102239		1.69086	0.00025298	UP	1.5562	0.000564551	UP	Cluster -1447	20	18.7153	17.5349	19.9976	18.2251	18.1248	18.6428	19.2698	18.8066	19.263	19.1527	20.3726	20.3163	19.993	19.6312	20.0655	21.0913	20.7046	20.8998	21.3231	19.5706	19.595955469554212	18.001248191520194	20.156564065669233	18.114317810860005	17.795305345422886	18.798498064129429	19.316987236562685	18.01286292434995	19.410901378176899	19.13737944074883	20.850207215154128	21.656132451375772
protein_511	A0A0F3WQK3;A0A7L7FIB7	Nitrate reductase (quinone)	narZ	0.73451	0.0217783		0.20272	0.497321		1.69062	1.72804e-05	UP	1.15883	0.000906307	UP	Cluster -1447	20	22.7782	21.6388	22.294	22.3273	22.0802	21.8202	21.5069	20.4465	21.8961	21.7763	23.1144	23.2668	23.5543	23.7606	23.2166	22.5899	23.1828	23.1267	22.9683	24.0314	23.348987690899801	22.003813005965124	22.433805364804329	21.998295288384334	21.742031584897067	21.898930359605984	21.453437589915865	19.503001325998795	21.967380369051554	21.719702359184765	23.362941743343029	24.014093731334242
protein_758	A0A3U5G1U6	Bifunctional purine biosynthesis protein PurH	purH	0.688881	0.344269		0.910625	0.215402		1.68964	0.0283644	UP	1.91139	0.0147499	UP	Cluster -1447	20	21.2306	20.765	19.9193	19.2729	17.4782	20.7627	19.5258	19.1685	16.2766	19.4881	20.8512	21.8178	22.0384	22.1229	21.3927	20.0698	20.6192	20.6737	20.4896	21.8176	22.054769406684684	21.215683946017471	20.089099220076321	19.110459860121793	17.152407649981164	20.89413469349569	19.545664083217471	18.307360036253179	16.399990483125819	19.472199977049755	21.274637012777355	22.9748668911209
protein_2044	J7Q9Y7	Mg(2+)-starvation-stimulated protein	yrbL	-0.706641	0.112261		-1.15329	0.0138481	DOWN	1.68678	0.000857349	UP	1.24013	0.00890423	UP	Cluster -1447	20	17.3185	17.0745	18.1667	17.2218	18.8021	17.3633	18.7215	19.2809	18.5276	18.2236	20.0653	18.1111	19.2217	18.8816	18.5045	19.6616	19.689	20.0039	20.098	21.0982	18.23766385979992	17.546608134624886	18.326400080253851	17.180705617080857	18.514793018699105	17.557732925301767	18.785850891230087	18.573410135661589	18.698229875143724	18.197547394425307	20.570303322297423	19.608509499347321
protein_2380	Q5JBM3	Conjugal transfer pilus assembly protein TraB	traB	2.18617	1		0.196134	0.578777		1.68454	0.000124111	UP	-0.305494	0.39008		Cluster -1447	11	16.4684	15.3934	15.8583	16.6121	16.5051	13.8042	13.9955	13.9716	14.0412	14.094	16.549	16.0266	15.0541	15.9477	15.7325	16.3779	14.858	15.5972	14.8498	16.6463	NaN	15.832993822778645	NaN	NaN	NaN	NaN	NaN	NaN	NaN	NaN	16.992806705475484	17.731700207525567
protein_1970	E2QPZ6	Cysteine desulfurase IscS	iscS	0.389731	0.00983842		0.141537	0.308824		1.6843	2.45652e-10	UP	1.43611	3.18336e-09	UP	Cluster -1447	20	24.8031	24.3927	24.5008	24.7297	24.1445	24.1124	24.1513	23.8749	24.2545	24.229	25.846	25.8711	26.0184	25.9906	26.0252	25.8982	25.7908	25.9944	25.6876	25.6727	25.233257384661957	24.730040494849121	24.594626456726576	24.433916797223404	23.844018320648676	24.1479876762976	24.061281426390018	22.973959873652383	24.2943472571474	24.146581530876105	25.988702425522487	26.465931530458672
protein_1031	C3SEY2	Probable cytosol aminopeptidase	pepA	0.90464	0.00155531		1.00249	0.000632706	UP	1.68052	1.77188e-06	UP	1.77837	8.21339e-07	UP	Cluster -1447	20	24.0646	23.1732	23.1158	23.8392	22.8817	22.68	22.4737	22.1025	22.7782	22.5169	24.3553	25.2922	25.4569	25.6579	25.2039	24.0785	24.2584	24.2687	24.097	24.2511	24.550518209653404	23.509890615217969	23.220244175059683	23.514181676883229	22.561636701506433	22.718096485211412	22.38270702685363	21.173567477212796	22.819027084631895	22.431696272508482	24.547905715063624	25.951608216765209
protein_925	A0A7L7FJ40	Galactokinase	galK	0.0373141	0.881819		-0.0505041	0.840572		1.67608	2.30098e-06	UP	1.58826	4.64779e-06	UP	Cluster -1447	20	23.942	24.0356	23.775	23.312	24.549	23.6597	23.6337	24.6789	23.6388	23.8159	25.3491	25.4416	25.5257	25.6556	25.5829	25.3564	25.3678	25.3319	25.411	26.3404	24.387928406080505	24.373173186912872	23.87110996913664	23.008716336984804	24.247317074008642	23.693718179364126	23.541235251174815	23.767699960528137	23.677120387603708	23.731637071768926	25.504427607427825	26.053884676035146
protein_2496	W8T4C3	4-amino-4-deoxychorismate lyase	pabC	-0.419741	0.502552		-0.282533	0.650642		1.66931	0.0139465	UP	1.80652	0.00861522	UP	Cluster -1447	18	17.7509	14.5247	15.7732	14.5603	15.6493	15.7482	15.6525	16.5751	16.9357	15.4455	18.7184	17.023	17.0892	17.239	17.2214	17.8188	18.4315	18.7681	18.0703	15.615	18.639692223810439	14.971422306431572	15.932339339622541	14.748344869763631	NaN	15.960684823513789	15.723191629601553	NaN	17.121568928658153	15.398670219486567	19.189215281829796	18.687538349287443
protein_958	A0A7L7FMV6	N-acetylglucosamine-6-phosphate deacetylase	nagA	-0.486365	0.227161		-0.554108	0.171366		1.64842	0.000487611	UP	1.58068	0.00071929	UP	Cluster -1447	19	17.1532	17.5428	17.2557	16.115	16.9406	17.6842	17.5974	17.3715	17.7507	17.0354	19.4664	18.4032	17.9486	18.2476	18.8451	19.7877	19.3692	19.3789	19.6781	17.4675	18.08205894288405	18.008555552640118	17.421298508870105	16.146540833430645	16.705977766732143	17.897561879583787	17.662737905334989	NaN	17.939255508193735	17.002298607809564	19.970333007529195	19.982363756139215
protein_1736	C3TMS2	S-(hydroxymethyl)glutathione dehydrogenase	frmA	0.249868	0.25994		0.0507717	0.815855		1.6462	4.26107e-07	UP	1.4471	2.47732e-06	UP	Cluster -1447	20	23.5306	22.8384	23.4302	23.6709	22.862	23.2263	22.7402	22.5025	23.6297	22.9841	24.8358	24.6814	24.6471	24.5997	24.8036	24.6428	24.722	24.9445	24.8177	24.1866	24.012301223577477	23.17502960817087	23.533590903195847	23.348429351737092	22.544229675075997	23.262941288555222	22.648090023260789	21.574484739078102	23.669702708794016	22.898337212627322	25.02434425271959	25.335798468554348
protein_1560	C3TBR2	DNA-binding transcriptional activator PspC	pspC	-0.419919	0.299191		-0.473836	0.243312		1.6455	0.000543588	UP	1.59158	0.000738571	UP	Cluster -1447	19	18.4896	18.3445	18.9983	18.2745	20.4183	18.993	19.1722	20.6477	18.7845	19.0274	20.5637	20.157	20.8147	20.5914	20.3563	20.8368	20.73	20.7446	20.699	21.8419	19.338264357133038	18.803144782032192	19.164710553468247	NaN	20.088964176505691	19.133060412131218	19.203044446028137	19.810497580251972	18.918524658369982	19.014284781772737	21.011210872982847	21.383724856097395
protein_2516	W8T9P0	General secretion pathway protein D	gspD	-0.0518465	0.695573		-0.0766563	0.563882		1.6431	2.04497e-10	UP	1.61829	2.62302e-10	UP	Cluster -1447	20	21.7344	21.9788	21.7531	21.7042	22.0331	21.9358	21.6633	22.2577	21.8891	21.7169	23.5848	23.3597	23.5064	23.4364	23.4078	23.4005	23.5305	23.4168	23.5924	23.7381	22.294433437328564	22.339330112255016	21.888854743917626	21.370415447819632	21.694897276750709	22.010349495321105	21.605582390803754	21.316385122282629	21.957478786768494	21.657223881283535	23.828310394676961	24.097431094103811
protein_2344	Q08JM7	Protein RepA	repFIB	-0.0530843	0.848743		0.50827	0.0802985		1.64201	1.12182e-05	UP	2.20336	2.18326e-07	UP	Cluster -1447	20	17.5566	16.5098	16.2664	16.8555	16.0339	16.2394	16.9585	16.0922	16.788	17.4095	18.4215	18.9673	18.7682	19.2486	18.8334	18.1845	18.4148	18.6242	18.2578	18.2163	18.472442949918531	16.96639842642422	16.428206393947065	16.943939864353805	15.82759576901852	16.453214358030699	17.023008170268238	15.487391005493407	16.979673036767107	17.368969336025167	18.911801514936485	20.582701235195962
protein_360	A0A0B0TF25	Bifunctional protein PutA	putA	0.424912	0.403546		1.56302	0.00554129	UP	1.63937	0.00394707	UP	2.77748	2.55121e-05	UP	Cluster -1447	20	25.033	23.0007	22.9417	23.8121	23.2103	23.3241	23.0037	23.3443	23.7747	22.4265	25.0678	26.4918	26.8556	27.1018	26.3683	24.1746	24.5385	24.2655	24.4339	26.6576	25.488531162242861	23.337950881677855	23.039435731728933	23.504417381012555	22.905831558850451	23.357426552837033	22.910125891136055	22.426794866850361	23.812533001397728	22.341041353170297	25.231790592269213	27.115377921142354
protein_1710	C3TLF2	AcrAB operon repressor	acrR	1.93638	1		-0.280879	1		1.627	1		-0.590256	1			7	16.5464	16.0227	14.6317	16.1601	16.2275	13.8042	13.9955	13.9716	14.0412	14.094	16.1434	14.3658	15.1174	14.8478	16.1627	14.7231	15.5716	15.7907	15.406	16.55	NaN	NaN	14.79255138406478	NaN	NaN	NaN	NaN	NaN	NaN	NaN	16.562230497129434	16.078988855513245
protein_2146	J7QMK7	DNA-binding transcriptional repressor LacI	lacI	0.956999	0.0339768		-0.308346	0.469418		1.62502	0.00104856	UP	0.35968	0.399982		Cluster -1447	20	18.6825	18.5438	18.9189	17.5111	18.7964	16.9155	17.3123	18.3082	17.4859	17.6459	19.4599	18.7722	18.7582	18.8518	18.4092	18.8028	17.9799	19.2812	18.8341	20.8949	19.609835405434485	19.013762951688008	19.081274593786514	17.500507365025904	18.532333474329374	17.119881372258661	17.377286798669591	17.629945668594232	17.664191006747053	17.615732358668989	19.964821697286041	20.309671741090469
protein_1367	C3SXJ7	Protein-L-isoaspartate O-methyltransferase	pcm	-0.336047	0.185989		-0.402545	0.11684		1.62201	3.01606e-06	UP	1.55551	5.18836e-06	UP	Cluster -1447	20	21.9247	22.1443	22.4036	21.5619	22.8997	22.3418	22.4491	23.3175	22.1644	22.3417	23.9441	23.6898	23.7948	23.6715	23.6116	24.08	23.9998	23.9442	23.9657	24.7348	22.448604314205546	22.490099881401552	22.522819206617864	21.222036619067698	22.565211948363793	22.398127944401491	22.373918574253089	22.384569646333979	22.219106614613654	22.268466528630139	24.16781283909873	24.392411528616019
protein_483	A0A0F3SI40	Pyruvate-flavodoxin oxidoreductase	porA	1.31098	0.0732662		1.48845	0.04451	UP	1.61824	0.0304712	UP	1.79571	0.0178562	UP	Cluster -1447	20	21.52	19.4855	19.4156	20.9238	20.5823	18.0235	20.4616	17.3969	18.7536	20.7366	20.9051	22.6028	22.6355	22.8418	21.9204	19.6825	20.0906	20.3475	20.4018	22.9411	22.314671372758273	19.927624191933596	19.588306734066208	20.740331286846732	20.261612899743248	18.146669599611005	20.470665426984628	16.509833754857738	18.865957043736518	20.717073339093378	21.30097286568525	23.682426441335039
protein_691	A0A271QZH9	Aromatic amino acid permease	tnaB	1.17178	1		1.95752	0.000370157	UP	1.61749	0.00201028	UP	2.40323	4.22437e-05	UP	Cluster -1447	12	17.1457	14.2756	15.2747	16.9447	15.9302	14.8203	13.9136	15.7182	14.0618	15.198	17.8493	18.3976	18.4468	18.7122	18.1811	16.5718	16.1176	16.2025	16.1032	16.8044	18.049231699492609	14.731780407494735	NaN	NaN	NaN	NaN	NaN	NaN	14.255773632097387	NaN	18.342786531258476	20.05835645282178
protein_962	A0A7L7FNH2	Mannitol dehydrogenase family protein	HVV78_14870	0.866554	0.0119287		-1.95038	1		1.61433	1		-1.2026	0.00108923	DOWN	Cluster -1450	11	16.4747	16.3531	16.5895	15.0271	17.2424	15.2773	14.8787	15.425	15.4781	16.295	15.4161	14.8141	15.1659	15.2543	15.0234	16.9171	17.3309	16.933	17.0797	17.165	17.311633028168156	16.785516325413877	16.745490509415447	15.355044766532632	NaN	15.48764850736244	14.960680751560627	NaN	NaN	16.234935281318759	15.840996690845161	16.517643247660278
protein_852	A0A792GLL9	ATP-dependent dethiobiotin synthetase BioD	bioD	-0.0525005	1		-0.664056	0.252065		1.61286	1		1.00131	0.0911754			6	13.7659	13.8641	13.8547	14.0448	14.1144	13.8042	13.9955	13.9716	14.0412	14.094	17.272	14.8526	12.8811	15.3375	14.3073	16.0945	15.7182	16.022	16.2028	13.9333	NaN	NaN	NaN	NaN	NaN	NaN	NaN	NaN	NaN	NaN	17.702677967705174	16.578582027357893
protein_646	A0A1L4WPZ5	L-threonine 3-dehydrogenase	tdh	0.121797	0.517713		0.255084	0.183836		1.61014	6.53869e-08	UP	1.74342	1.97754e-08	UP	Cluster -1447	20	23.5099	23.023	23.1726	23.0085	22.4712	22.9986	22.6348	22.652	23.414	22.8767	24.7183	25.073	24.6535	24.6584	24.7991	24.5311	24.4758	24.5687	24.7512	24.3001	23.996514158159322	23.359703159756393	23.277240271069783	22.683113335367143	22.150754521310127	23.036871713995883	22.544033688265106	21.722957685987154	23.455056421642688	22.791609316564202	24.911521983983075	25.733083878364091
protein_2531	W8TBN8	Coproporphyrinogen-III oxidase	hemN	0.28985	0.0793916		0.178741	0.266652		1.60164	5.42086e-09	UP	1.49053	1.64746e-08	UP	Cluster -1447	20	22.6876	21.9853	22.1376	22.4481	21.9487	21.9822	21.8979	21.835	22.1002	21.9426	23.7727	23.5792	23.6905	23.8057	23.8119	23.7564	23.3817	23.7983	23.64	23.1899	23.231602045735531	22.339114990293403	22.266487236608643	22.109668021256276	21.611203418778651	22.04946864959733	21.833097508078243	20.897524803754436	22.163240188482153	21.877453103317176	24.008192916028946	24.302289233573561
protein_2489	W8T2T2	1-deoxy-D-xylulose 5-phosphate reductoisomerase	ispC	0.908605	1		0.799938	0.0557409		1.59986	1		1.49119	0.00126503	UP	Cluster -1447	12	14.3933	16.4413	15.5568	15.7379	16.723	14.6931	15.0895	14.0694	15.568	14.8892	16.5079	17.5678	17.4263	17.5324	17.2739	16.9214	15.4962	16.8498	16.3987	16.6425	15.276916797300673	16.890513667640615	NaN	15.956991594602545	NaN	NaN	NaN	NaN	NaN	14.846063290711626	16.983199936070417	19.249233845155388
protein_314	A0A086U8E8	Isochorismate synthase MenF	menF	1.42621	1		1.38994	0.0130058	UP	1.59967	0.00527086	UP	1.5634	0.00617267	UP	Cluster -1447	11	15.7465	15.8724	15.336	14.0139	16.0687	13.8042	13.9955	13.9716	14.0412	14.094	15.3933	17.3654	17.4638	17.4876	17.1444	13.7192	15.2464	16.1245	16.2844	16.5302	16.613607620038572	NaN	NaN	14.282024175668152	NaN	NaN	NaN	NaN	NaN	NaN	15.856551972892358	19.063084303778002
protein_2539	W8TEL3	Antitermination protein	quuQ_2	-0.0525005	1		-0.282713	1		1.59881	1		1.3686	1			5	13.7659	13.8641	13.8547	14.0448	14.1144	13.8042	13.9955	13.9716	14.0412	14.094	15.8772	15.5202	15.3179	15.2257	14.5459	15.7873	14.9672	15.6149	15.8004	15.7306	NaN	NaN	NaN	NaN	NaN	NaN	NaN	NaN	NaN	NaN	NaN	17.241899382196358
protein_2035	J7Q8V6	Exodeoxyribonuclease 7 large subunit	xseA	-0.27352	1		-0.110912	0.840536		1.59593	1		1.75854	0.0045424	UP	Cluster -1447	6	11.5412	13.5844	14.1101	14.0224	15.2809	13.8042	13.9955	13.9716	14.0412	14.094	15.7896	14.3884	15.8422	16.0905	15.2209	16.0423	15.8889	15.9506	16.1398	13.8646	12.3498838387044	NaN	NaN	NaN	NaN	NaN	NaN	NaN	NaN	NaN	NaN	16.117695854237429
protein_1535	C3T8T7	Endonuclease III	nth	1.58825	0.0290718	UP	1.15903	0.100708		1.59042	0.0288793	UP	1.1612	0.100117		Cluster -1447	19	17.6791	16.2967	14.532	17.0631	17.8556	15.6696	13.6684	16.8688	14.3173	14.9612	18.0084	16.5479	18.1527	18.383	18.1406	16.6905	15.6302	16.5784	16.1222	18.4161	18.553217537944018	16.737684385107887	14.687796663240434	NaN	17.703060701040354	15.879671788092361	13.741087723488594	16.340524716898354	14.49692865581029	14.909037073258236	18.463978496570892	18.223884812373143
protein_2273	J7R415	Methylated-DNA--protein-cysteine methyltransferase	ogt	0.500222	0.13594		-0.62057	0.0686273		1.58563	0.000101808	UP	0.46484	0.164122		Cluster -1450	17	16.724	15.2385	16.5333	17.1346	17.1476	15.6507	16.1127	16.4101	16.2448	15.8586	17.5113	16.0877	16.8694	17.1864	17.4475	17.8485	17.3767	17.691	17.5065	17.7824	17.614139709369145	15.686676695053636	16.694225920735107	17.323062767079815	NaN	15.864360279200664	16.184216164844894	NaN	16.431757117157268	15.81345304096528	17.985703543151836	17.754077167552609
protein_638	A0A1L4ITL0	Restriction endonuclease	BB545_14935	0.668411	1		-2.32038	2.77526e-05	DOWN	1.58211	0.00133932	UP	-1.40669	1		Cluster -1450	10	14.8991	14.2685	15.0643	15.4171	16.708	14.1435	14.5848	14.9922	14.7374	14.5569	15.1737	13.0355	13.2389	14.0148	13.8607	15.7843	16.8854	16.2386	15.5646	16.4525	15.702816601930977	14.690238109505508	NaN	NaN	16.62346715853889	14.351360274362223	NaN	NaN	14.890511292695182	NaN	NaN	14.743693144735314
protein_629	A0A1E5M0V3	IS30-like element IS30 family transposase	A9R57_20275	1.43512	0.0823718		-0.140076	0.859558		1.5821	0.0576002		0.00690359	0.993039			15	14.8883	15.329	15.2933	14.8985	16.0082	14.5454	14.8202	13.3903	15.3848	11.101	17.0195	13.0049	15.7211	15.8682	14.8381	16.167	15.5685	16.0932	13.2827	16.0409	15.689293699743093	15.755030992255586	NaN	15.319393404402863	15.936796645129101	NaN	14.909663426533312	NaN	NaN	11.03471644191178	17.4137022962387	14.720853448096717
protein_626	A0A193MJG4	N5-carboxyaminoimidazole ribonucleotide synthase	purK	0.294434	0.534578		-1.28373	0.0128166	DOWN	1.58077	0.00316791	UP	0.00260746	0.995588		Cluster -1450	18	16.6685	14.6955	16.9256	15.7444	16.5192	16.1166	15.7085	16.0997	15.4952	15.6609	15.9233	15.9727	15.8167	15.7919	17.0615	18.4293	17.4693	17.3683	18.1005	15.6175	17.537483162602218	15.136453284423251	17.082848633697562	15.98927252557397	NaN	16.327789448369504	15.783857674651529	NaN	15.673609973757262	15.609066167515879	16.377295272674157	17.65657499653306
protein_190	A0A066QKU0	Ribosomal RNA small subunit methyltransferase E	rsmE	-0.376135	0.393439		-0.310912	0.479137		1.57095	0.0018057	UP	1.63617	0.00128657	UP	Cluster -1447	20	19.3025	18.7587	18.999	16.4147	19.7289	18.9511	18.761	19.6423	18.7528	18.9772	20.7888	20.1702	20.1588	20.2415	20.0252	20.4399	20.3192	20.5614	20.4516	21.167	20.180127693053713	19.224399334019445	19.158581189814925	16.300300717906648	19.398706329994294	19.104769037792444	18.806443263610184	18.843654274234922	18.899237421186569	18.96226765967107	21.263945855220388	21.499017395997829
protein_1806	D5IGE6	Lon protease	lon	0.710243	0.00625322		0.75593	0.00403435		1.56774	2.08438e-06	UP	1.61342	1.41811e-06	UP	Cluster -1447	20	25.7111	25.1745	25.1357	25.8396	25.6147	24.729	24.6637	24.9356	24.7801	24.816	26.3456	27.2226	27.3892	27.5708	27.0145	26.145	26.1707	26.2038	26.1464	27.0971	26.105908108048165	25.506559994786276	25.222049864077245	25.562002814037672	25.309838565316042	24.764982743388014	24.57580866398812	24.046449494498475	24.82104125227357	24.733785322169894	26.467006756287088	27.782395918210202
protein_1311	C3SUI2	Cell division protein FtsP	sufI	-0.0930122	0.629592		-0.540828	0.0105077		1.56221	1.50462e-07	UP	1.1144	1.39807e-05	UP	Cluster -1447	20	18.5813	18.8112	18.6817	18.3992	17.8853	18.3574	18.7913	18.1178	18.8226	18.7347	19.7872	19.4284	19.4145	19.8237	19.477	19.8828	20.3695	20.3552	19.9413	20.0861	19.483574515586742	19.281631924282845	18.838555187519017	18.321430497672157	17.570871869811008	18.533705803410935	18.85057174838418	17.368140660023037	18.982438574537532	18.714467567196571	20.283283615812582	20.857552118147666
protein_2321	J7R958	Bifunctional protein HldE	b3052	0.595971	0.0964614		0.693126	0.0562978		1.55996	0.000223184	UP	1.65711	0.000119054	UP	Cluster -1447	20	23.5221	22.4615	22.7766	22.6639	24.2518	22.4705	22.4322	22.7035	22.5771	22.5128	23.984	24.7382	25.1736	25.4125	24.6533	23.8602	23.8988	23.877	23.696	25.1639	24.017287492264749	22.799130959354702	22.88397123055756	22.333564359541768	23.927032098871305	22.512111753327041	22.344202496023389	21.77302908028382	22.620713523241548	22.42976339791344	24.185327099317522	25.408817881361092
protein_1278	C3SSP2	Translation initiation factor IF-2	infB	0.93174	0.0281419		1.32425	0.0032266	UP	1.55471	0.000863812	UP	1.94721	9.33866e-05	UP	Cluster -1447	20	25.0507	23.996	23.9579	25.1811	23.9679	23.3457	23.8477	23.204	23.5739	23.5237	25.1795	26.5748	26.7139	27.1043	26.3172	24.5172	24.9072	24.7398	24.6203	26.484	25.491585997377936	24.333678023833485	24.053394146018565	24.88008593618018	23.667068088982163	23.380156678031554	23.756087371648928	22.296226003267968	23.612653604309617	23.440122654806874	25.330556795086444	27.18139925649043
protein_1521	C3T7X7	Phosphoenolpyruvate synthase	ppsA	1.09134	0.00306977	UP	1.00712	0.00549816	UP	1.55295	0.000123759	UP	1.46873	0.000220895	UP	Cluster -1447	20	24.2988	23.4254	23.4664	24.4933	23.7466	22.7528	22.7984	22.6139	22.9387	22.87	24.4853	25.54	25.6693	25.8848	25.1947	23.9822	24.0359	24.0814	24.0013	25.6378	24.771988159120241	23.762087314440901	23.567667559905818	24.17624752446342	23.433475217146356	22.787509150399671	22.705006978235897	21.688158353178885	22.977447199306383	22.783711161237459	24.665684941388665	26.184505212408514
protein_2365	Q2LD75	Conserved protein, UPF0757 family	ymgG	-0.00112367	0.99581		-0.392522	0.07918		1.54982	7.69154e-07	UP	1.15842	3.16376e-05	UP	Cluster -1447	20	22.6873	22.2188	22.8462	22.477	23.5156	22.5123	22.4571	23.1146	22.9044	22.762	24.1633	23.9218	23.8838	23.742	23.826	24.1702	24.1933	24.2461	24.0976	24.7924	23.193946861103875	22.559077356886181	22.957783101390056	22.141279659928415	23.185876191426889	22.559478761719593	22.373816856973189	22.183281560945449	22.951992655591212	22.682363255344917	24.374669419796554	24.606176951710605
protein_1561	C3TBR7	Envelope stress response membrane protein PspB	pspB	-0.291831	0.36393		-0.814621	0.01803		1.54743	0.00010359	UP	1.02464	0.0042179	UP	Cluster -1447	17	16.9759	16.8007	16.1857	15.9036	16.5062	16.3565	16.6161	17.1341	16.4777	17.2467	17.9043	16.9779	17.3305	17.1754	18.1072	19.033	18.7663	18.5079	17.8121	17.449	17.887686497791634	17.257109722862822	16.35024687257528	16.022125031416778	NaN	16.57260993681297	16.683542949282145	NaN	16.671601877989438	17.207703291971836	18.397100522083015	18.613782631334345
protein_1938	E2QNA9	UvrABC system protein C	uvrC	2.13648	0.0472159	UP	1.62474	0.122718		1.54247	0.141565		1.03074	0.317909		Cluster -1447	17	18.3889	17.9209	16.1241	19.1848	13.3127	15.0387	14.4715	15.0745	15.5343	14.1299	14.3272	18.8987	18.854	19.3509	18.6542	16.2223	17.8255	15.1123	17.1908	15.6104	19.276429782184664	18.367319187282373	16.283285537781641	19.377362851079354	13.149226334527476	NaN	14.542663122017681	NaN	15.719754315143623	14.082880850433215	14.797291686536006	20.565225757078291
protein_342	A0A093EHP9	Hydrolase	yheT	1.0098	0.0764703		-2.79324	1		1.54156	0.0101713	UP	-2.26148	0.000521129	DOWN	Cluster -1450	12	13.3566	15.557	14.6638	14.9666	15.7574	13.4565	14.3007	13.4844	13.8767	14.1341	13.202	12.6244	12.3864	11.0699	13.7114	14.5205	14.9026	15.1033	15.1766	17.2572	14.082307077011537	15.965547573088665	14.827938080144991	NaN	15.758098264595359	13.66386937967539	14.395192700077972	13.122577280500202	NaN	14.051072959479074	NaN	NaN
protein_429	A0A0C2ENG2	Chaperone protein HtpG	htpG	0.223908	0.183722		0.322104	0.0620838		1.53998	1.78969e-08	UP	1.63817	6.9024e-09	UP	Cluster -1447	20	27.6294	27.5673	27.622	27.8189	27.1017	27.3788	27.499	26.9322	27.3936	27.4161	28.9709	29.167	29.2849	29.333	29.1743	29.0395	29.0022	28.9906	28.8813	28.4061	27.924507597530386	27.862898213810976	27.671185747556112	27.573178871832894	26.789308467478588	27.394081147328308	27.399845859495752	26.077305172173837	27.413736524930137	27.31835158830857	29.058555187660254	29.647769471297977
protein_1567	C3TC57	Cys regulon transcriptional activator	cysB	0.728694	0.00284825		0.890275	0.000516371		1.53977	8.61883e-07	UP	1.70135	2.11709e-07	UP	Cluster -1447	20	19.6009	19.5129	18.8286	19.2959	19.5226	18.7952	18.4582	18.6218	18.4041	18.8379	20.2475	21.0695	21.3444	21.2743	21.3319	19.9651	20.0116	20.2085	20.032	20.5989	20.466605912581272	19.97543727715307	18.990500945169249	19.168894388540597	19.191186671131614	18.942153935430724	18.49724060741114	17.806136164865794	18.544953493638154	18.823780204143922	20.710833333341192	22.355178363619551
protein_1466	C3T3H2	Nucleoid-associated protein YejK	yejK	0.0813414	0.616326		0.0923951	0.569645		1.53905	1.42938e-08	UP	1.5501	1.28062e-08	UP	Cluster -1447	20	22.4754	22.1122	22.346	22.9788	22.1082	22.2652	22.3372	22.5332	22.1855	22.2928	23.6448	24.0641	24.164	24.0953	23.803	23.8651	23.752	23.9581	23.8014	23.9326	23.000255526390497	22.458313636052797	22.465670423172487	22.63886668999131	21.773490659808843	22.322024291895733	22.262445818481172	21.60010199396541	22.240672853139397	22.219969481452818	23.869113653516063	24.767651689919067
protein_2161	J7QQD7	Aconitate hydratase	acnA	1.1645	0.00284862	UP	0.900872	0.0156543		1.5383	0.000241446	UP	1.27468	0.00137548	UP	Cluster -1447	20	25.7201	24.3787	24.3505	25.2961	24.6359	23.5593	23.8794	23.1701	23.9752	23.975	25.1009	26.3656	26.4592	26.6738	26.1554	25.0583	24.9956	24.9939	24.9137	26.289	26.154534010638621	24.716235992072757	24.445065970622704	24.998269656980874	24.335508951610969	23.594486659525632	23.788759159024693	22.266596066046539	24.014581299641108	23.892243229539933	25.246681443809422	26.964894590963041
protein_1763	C3TQB2	Pyruvate dehydrogenase E1 component	aceE	0.780401	0.0106788		1.00777	0.00171524	UP	1.52196	2.78789e-05	UP	1.74933	5.03634e-06	UP	Cluster -1447	20	27.5163	26.7289	26.6223	26.9825	26.7702	26.1662	26.2042	25.9604	26.1624	26.225	27.6995	28.7779	28.9638	29.2996	28.6262	27.4079	27.4901	27.4403	27.3995	28.5903	27.849258818650025	27.040083513901685	26.686991809246315	26.727901194973715	26.460539529420146	26.190613852613087	26.110327763277667	25.088472252813077	26.192540898968691	26.134290002657604	27.798510262282981	29.287246328377417
protein_2411	Q93R41	Isocitrate dehydrogenase [NADP]	icdA	0.357202	0.0170302		0.297748	0.041862		1.52067	1.41255e-09	UP	1.46121	2.66225e-09	UP	Cluster -1447	20	27.3973	26.8895	27.21	27.3496	26.9058	26.713	26.8209	26.6458	26.94	26.8465	28.294	28.649	28.7394	28.8009	28.575	28.2894	28.2465	28.4997	28.2332	28.3008	27.714500192712876	27.194199759001933	27.268234672966734	27.0988187946494	26.595115112011015	26.733529137974966	26.724700196964324	25.780526213728368	26.965848518009263	26.752706771203631	28.3881926485275	29.146289634013659
protein_1215	C3SQS7	Elongation factor G	fusA	0.712664	0.000579589		0.408209	0.0283309		1.52045	5.05537e-08	UP	1.21599	1.22823e-06	UP	Cluster -1447	20	29.3953	28.7534	28.7669	29.5356	28.9305	28.2559	28.4046	27.9696	28.7132	28.4752	30.0228	30.3529	30.4114	30.3769	30.2976	29.8368	29.7719	30.0253	29.8187	29.9678	29.640390506872919	29.027629136372848	28.796092427406766	29.300367518600623	28.612129233372077	28.261398976268303	28.300874272727881	27.140561249529625	28.721697611054804	28.369581547312084	30.096075487281688	30.797087643130762
protein_1107	C3SJ42	CDP-diacylglycerol pyrophosphatase	cdh	0.563016	0.25719		-0.308392	0.529669		1.51838	0.00543463	UP	0.646969	0.195411		Cluster -1447	20	20.7452	20.942	21.6996	19.1023	20.1963	19.9469	20.4953	21.7027	19.1054	18.6199	20.8483	21.3044	20.9425	21.622	21.203	21.7865	21.5143	21.6065	21.205	21.3498	21.516435416193158	21.377226737735636	21.873049481501514	18.903396449873316	19.8791383811683	20.064954804963996	20.497452861659241	20.798133344971216	19.210553872733747	18.59699299562245	21.223737602479424	22.331883027812424
protein_2132	J7QIR2	Glutamine--fructose-6-phosphate aminotransferase [isomerizing]	glmS	1.6649	0.000229574	UP	1.25025	0.00291558	UP	1.51387	0.000577653	UP	1.09922	0.00728762	UP	Cluster -1447	20	26.0398	25.3078	24.7222	26.6209	25.4466	23.9788	23.8874	23.5854	24.2044	24.1569	25.7235	26.948	26.9987	27.2611	26.7022	25.109	25.0759	25.3287	25.1759	26.6926	26.455361099646211	25.643491417442103	24.813340510788738	26.332483727146997	25.144696445178713	24.01511303000801	23.798765046750571	22.691248839319098	24.245089027361363	24.075020995095066	25.856389763033768	27.527770863067754
protein_325	A0A093DMN4	Type II secretion system protein GspC	gspC	-0.0525005	1		0.236465	0.211852		1.51342	1		1.80239	1.01368e-08	UP	Cluster -1447	8	13.7659	13.8641	13.8547	14.0448	14.1144	13.8042	13.9955	13.9716	14.0412	14.094	15.7904	16.185	15.7538	15.2828	15.6438	15.2344	15.5303	15.267	15.2795	16.1624	NaN	NaN	NaN	NaN	NaN	NaN	NaN	NaN	NaN	NaN	16.251404740882215	17.895985833522371
protein_915	A0A7L7FHN6	Glutamyl-Q tRNA(Asp) synthetase	gluQRS	0.128022	0.796803		-0.44973	0.370694		1.50756	0.00644888	UP	0.929808	0.0737407		Cluster -1447	18	15.3198	16.3087	16.0215	16.3796	16.5594	14.041	15.9246	17.4239	16.3741	16.1853	18.42	17.3301	16.866	16.3326	16.2894	17.4331	17.7408	17.8892	17.4269	16.9966	16.203097513346197	16.753177567690912	16.179178229631411	16.581533083870909	NaN	14.252414121467663	NaN	16.882308699667874	16.55755643987926	16.136282242846487	18.884844239666354	18.998865844681831
protein_2121	J7QI53	DNA-binding transcriptional repressor GlpR	glpR	0.454598	0.449566		0.800407	0.190254		1.50357	0.0197544	UP	1.84938	0.00556657	UP	Cluster -1447	19	17.6883	15.4329	16.0157	16.8179	17.0177	17.0257	16.9101	16.1091	14.0251	16.6294	17.1526	18.8543	18.6554	19.0497	18.5073	16.9539	17.6115	16.4235	18.4495	18.779	18.591036506408962	15.883483357847105	16.175173117488498	NaN	16.832458634085892	17.238366484409344	16.976517136614426	15.533290184202354	14.21467808011473	16.584801057306798	17.632485496442055	20.496052978771882
protein_964	A0A7L7FNY8	6-phosphogluconate dehydrogenase, decarboxylating	gndA	0.620546	0.00294866		0.491455	0.0140451		1.50172	1.34586e-07	UP	1.37263	4.86273e-07	UP	Cluster -1447	20	27.0161	26.2656	26.6303	27.0216	26.364	26.1341	26.0942	25.7255	26.2562	25.9848	27.4841	28.0817	28.1102	28.3735	28.1113	27.5489	27.5198	27.6146	27.3849	27.6352	27.361329626705935	26.581565588007951	26.699977944385449	26.763591179538771	26.055182002206294	26.161628257332882	26.002186815219456	24.848975270679478	26.289443646386097	25.896345101623723	27.586949959571623	28.600601750601776
protein_1963	E2QPN5	Nucleoside permease	nupC	0.612836	0.554556		1.58288	0.137171		1.50121	0.157367		2.47125	0.0257945	UP	Cluster -1447	20	17.2838	17.3859	14.3112	19.0387	14.3862	16.6028	14.4927	17.1479	14.0361	17.0622	17.0524	18.5161	20.2193	20.2106	18.7636	16.5027	16.8007	15.2438	20.0902	18.2103	18.183546702777676	17.835042513838605	14.469711126998908	19.185611066088072	14.204005570305194	16.814798984085169	14.559269529729818	16.577324080135618	14.22456700096283	17.016307748616928	17.529018697684389	20.161335756549526
protein_377	A0A0B1FV81	Hypothetical protein	mscM	0.90046	0.0841724		0.834948	0.10732		1.49661	0.00704373	UP	1.4311	0.00940715	UP	Cluster -1447	19	17.0083	18.2108	17.2287	17.8591	15.7687	16.2979	17.7268	16.6888	15.0998	15.76	17.5608	19.1913	19.2475	18.9094	18.322	17.1885	17.9104	17.4231	17.9204	18.6139	17.923527123661451	18.667658008484622	17.39159770718588	17.95518730014351	15.566830015557514	16.51257782951696	17.792218368691422	NaN	15.292433080715831	15.720204170990831	18.052551069830386	20.81250073223864
protein_2463	W8SZ61	Electron transport protein YccM	napH	-0.0525005	1		1.43204	0.000614274	UP	1.49627	1		2.98081	7.99963e-08	UP	Cluster -1447	8	13.7659	13.8641	13.8547	14.0448	14.1144	13.8042	13.9955	13.9716	14.0412	14.094	15.9576	16.7824	17.2154	17.4207	17.172	14.7465	14.6796	15.6265	15.3092	17.026	NaN	NaN	NaN	NaN	NaN	NaN	NaN	NaN	NaN	NaN	16.439757851538893	18.463678424084108
protein_1990	J7Q633	H(+)/Cl(-) exchange transporter ClcA	yadQ	1.00073	1		-1.34219	1		1.49531	1		-0.847609	1			5	14.4105	15.7543	14.5791	15.3438	14.8223	13.8042	13.9955	13.9716	14.0412	14.094	14.3114	14.1354	14.1904	14.1336	13.9014	15.8875	14.2178	15.1294	15.0274	17.1208	15.201668317108416	NaN	NaN	NaN	NaN	NaN	NaN	NaN	NaN	NaN	NaN	15.865776759797594
protein_710	A0A2I6ICD1	Diguanylate cyclase	dgcN	2.29194	0.0120525	UP	2.71517	0.00391147	UP	1.49145	1		1.91468	0.0315456	UP	Cluster -1447	11	18.7775	18.4173	16.735	20.0776	13.3295	14.8658	15.171	14.7156	15.9218	15.203	19.5868	18.9198	18.7477	20.1829	19.4731	16.4746	16.7767	17.2056	16.9877	15.8897	19.70648421409533	NaN	16.905692548708949	20.135584046724063	13.113375911999634	NaN	NaN	NaN	NaN	15.172782981661522	NaN	20.522912882139273
protein_1884	E2QJE1	Asparagine--tRNA ligase	asnS	0.687891	0.00506328		0.724061	0.00349498		1.48554	1.85583e-06	UP	1.52171	1.34277e-06	UP	Cluster -1447	20	24.7598	24.2115	24.1446	24.7048	23.9283	23.7462	23.7694	23.3784	23.7721	23.6434	25.1612	25.8009	26.0818	26.365	25.9485	25.1073	25.0388	25.0256	24.929	25.6365	25.204095165142274	24.549078104351498	24.240566704264683	24.402234952292947	23.626899288322868	23.780339224148996	23.677189851453818	22.468298260617129	23.810570420795926	23.559329715045397	25.315169941273528	26.4114367793021
protein_1944	E2QNP7	Histidine biosynthesis bifunctional protein HisB	hisB	0.0997003	0.473391		0.202757	0.153637		1.48128	2.18815e-09	UP	1.58433	7.46389e-10	UP	Cluster -1447	20	22.4586	22.247	22.3357	22.2736	21.7366	22.2343	22.1286	21.8897	22.1501	22.1503	23.5755	23.763	23.9305	23.9889	23.7153	23.6316	23.5873	23.6101	23.5574	23.5729	22.998326739534161	22.598978020411078	22.462548127928152	21.934348379367954	21.399459518527319	22.299244218370202	22.061594997645059	20.953360219163933	22.211371988326025	22.083436193476242	23.808587412781687	24.481742027823849
protein_1398	C3SZ57	Signal peptidase I	lepB	0.47687	0.144682		0.795003	0.0203878		1.47661	0.000167163	UP	1.79474	1.87719e-05	UP	Cluster -1447	20	22.2388	21.0945	21.0469	22.3704	21.6537	21.5561	21.5585	20.5061	20.7631	21.6362	22.7389	23.4939	23.8244	24.0678	23.2529	22.4742	22.7312	22.5503	22.4545	23.1927	22.840968943500574	21.472540375503357	21.196690624641739	22.059402986993565	21.319162110378414	21.644779240382665	21.51615233212403	19.559213692056961	20.841138656727882	21.587428640855151	23.002807772068504	24.270775300304638
protein_1664	C3TII2	Tol-Pal system protein TolQ	tolQ	0.0823804	0.788073		0.399341	0.202424		1.47256	0.000118467	UP	1.78952	1.26456e-05	UP	Cluster -1447	20	20.8858	20.4715	20.4659	20.2289	18.988	20.5869	20.2531	19.0256	20.4452	20.3175	21.9615	21.928	21.9991	22.1337	21.9654	21.7021	21.6155	21.7121	21.6348	21.3264	21.635668972451722	20.900524863072089	20.638584130649257	20.016991185950001	18.672651159774674	20.701242151202401	20.24981482896472	18.1082615436327	20.545569728928076	20.291516637853423	22.320010521581445	22.913194190294806
protein_2349	Q0P6L8	Phosphoglucosamine mutase	glmM	0.648923	0.0251344		0.946723	0.00221045		1.47082	2.89063e-05	UP	1.76862	2.91807e-06	UP	Cluster -1447	20	23.889	22.8335	22.9289	23.7424	23.0171	22.5753	22.5682	22.6742	22.7432	22.6054	24.214	25.0972	25.3879	25.647	24.9079	23.8848	24.0649	23.9333	23.8205	24.8169	24.377955668218856	23.170403905095473	23.034219797904672	23.415597314567417	22.695484212836941	22.614368095875236	22.478111950249097	21.744731041290251	22.784824181585751	22.520697775740345	24.409472339502045	25.760154954389073
protein_1015	C3SDR0	Pyruvate formate-lyase-activating enzyme	pflA	0.313303	0.321064		0.342662	0.279086		1.47017	0.000144177	UP	1.49953	0.000116938	UP	Cluster -1447	20	23.4613	23.1145	23.1824	23.5652	22.2539	22.7127	22.9677	22.0405	23.245	23.0449	24.8117	24.6871	24.5042	24.4566	24.6154	24.5089	24.6055	24.6867	24.5174	23.0432	23.953536878079461	23.45172438939645	23.28876553579148	23.236505581344304	21.930572278908489	22.753080772609803	22.878595755910911	21.110396696983628	23.287626463374448	22.961021096425132	25.010211921357953	25.354079659682188
protein_1546	C3T9T2	Glutaminase	glsB	-0.739226	0.0897828		-0.609506	0.156627		1.46677	0.00223244	UP	1.59649	0.00110525	UP	Cluster -1447	19	18.004	17.0797	17.0332	15.2421	17.9464	18.5269	17.3809	17.8275	17.0469	18.2193	18.5276	18.7129	18.5617	18.7428	18.7427	19.4401	19.515	19.4936	19.4656	18.4211	18.934149260978973	17.547504595194152	17.19857741032359	15.25955202920278	17.70297077459453	18.738486164847753	17.446439679850528	NaN	17.232995327438207	18.18765798321061	19.033592380063993	20.280230786459665
protein_249	A0A066RF74	Peptidase Do	degS	-0.659932	0.177241		-0.424677	0.378149		1.46624	0.00588077	UP	1.70149	0.00193764	UP	Cluster -1447	20	18.7867	18.5181	19.0955	16.194	19.9546	18.9298	18.8945	19.9596	18.9148	19.1497	20.0775	19.9815	20.461	20.4163	20.12	20.6949	20.1972	20.6503	20.2983	21.339	19.664258032302506	18.983823072939568	19.255076992114766	16.079605614476556	19.624374782174431	19.083470757149357	18.939940715081534	19.160825218635303	19.061241704209486	19.134830627702961	20.552535894809711	21.310071314427258
protein_641	A0A1L4IYS3;C3T6W2	Glyceraldehyde-3-phosphate dehydrogenase	gap;gapA	0.497217	0.00556947		0.19223	0.239772		1.46491	2.65384e-08	UP	1.15992	7.83153e-07	UP	Cluster -1447	20	24.7374	24.2671	24.117	24.1531	24.1913	23.6412	23.6043	24.0103	23.8963	23.8278	25.3875	25.1229	25.6762	25.5941	25.4848	25.4751	25.4143	25.3513	25.1735	24.89	25.184067490967585	24.604633081606121	24.213222314005201	23.849429918436723	23.889511018943942	23.675080849956384	23.511660092807599	23.098520159964067	23.934550061770995	23.743419747176635	25.543472482975627	25.736157648013741
protein_1148	C3SLK2	Membrane protein insertase YidC	yidC	1.36493	0.00605683	UP	1.40378	0.00498657	UP	1.46417	0.00367989	UP	1.50302	0.00302411	UP	Cluster -1447	20	22.2335	20.9519	20.8208	22.4375	21.3245	20.3277	20.6985	18.9868	20.5471	20.3835	21.736	23.3872	23.5311	23.7743	22.8547	21.2663	21.6363	21.1694	21.4175	22.7749	22.909199586500623	21.358183393441209	20.986625223825545	22.178319961938115	21.003920687667559	20.431607066452365	20.677684118113632	18.044261763777811	20.636207205457655	20.347962790096563	22.041242448734582	24.250514418722791
protein_1974	E2QQ16	Histidine kinase	qseE	-0.602729	1		-0.132195	0.863643		1.4622	0.069812		1.93273	0.0201469	UP	Cluster -1447	12	13.7659	13.8641	13.8547	14.0448	14.1144	14.4276	14.3679	14.9332	14.4003	14.5286	11.6339	17.3592	16.7509	16.5279	17.0358	14.6998	16.0275	15.8081	16.6479	16.7853	NaN	NaN	NaN	NaN	NaN	NaN	14.451384997630067	NaN	NaN	14.472405267011839	12.067225941479522	19.064776703802401
protein_630	A0A1E5MCP0	Cytosine-specific methyltransferase	dcm	0.49859	1		1.58882	0.000235555	UP	1.46006	1		2.55029	7.94596e-07	UP	Cluster -1447	10	14.7705	14.977	14.5525	13.184	14.9154	13.8042	13.9955	13.9716	14.0412	14.094	16.5592	17.3354	17.041	17.5464	16.6688	15.823	15.7413	15.7499	15.7716	14.121	NaN	15.417344898554926	NaN	13.491702807768585	14.798810968725389	NaN	NaN	NaN	NaN	NaN	NaN	19.040850221349309
protein_55	A0A037Y360	Conserved SAM-binding protein, DUF218 family	ydcF	0.0368137	0.919147		-0.337128	0.358262		1.45919	0.000692054	UP	1.08525	0.00708035	UP	Cluster -1447	19	17.9791	18.4785	18.0621	16.9833	18.6217	18.2056	17.8803	17.4846	18.2022	18.1679	19.813	18.7673	19.1343	18.8956	18.9408	19.9808	19.6577	19.7344	19.8766	17.9872	18.903595629024156	18.950855440225244	18.22426693425755	16.956401229031378	NaN	18.406006066303505	17.945623864816675	16.790876631334012	18.377381281004126	18.140862415531984	20.32045153577107	20.285302193812964
protein_1864	E2QI94	Citrate synthase	gltA	0.467608	0.0266044		0.54129	0.0119418		1.45642	5.57827e-07	UP	1.5301	2.78026e-07	UP	Cluster -1447	20	26.443	25.7658	25.7295	26.1109	25.9807	25.413	25.4911	25.649	25.5573	25.5815	27.0153	27.5185	27.8196	27.8236	27.5034	26.9249	26.7403	26.8952	26.7717	27.6419	26.812358196873859	26.090603031453877	25.808165944325509	25.844874444022633	25.673471071974927	25.445769291661538	25.40208883714627	24.765175451619658	25.59575021765237	25.497033352947312	27.126153155181488	28.056499934314566
protein_1927	E2QMH5	Fumarate hydratase class I	fumA	0.212161	0.124503		0.29735	0.0365327		1.45508	1.71552e-09	UP	1.54027	6.89138e-10	UP	Cluster -1447	20	25.1836	25.0327	25.1417	25.1912	25.4621	24.9181	24.9727	25.1671	24.8728	25.0199	26.4698	26.8204	26.8843	26.8431	26.6952	26.4047	26.3496	26.4204	26.255	26.7963	25.582356137003654	25.36557292080785	25.229093165205743	24.911620355299085	25.157682098433298	24.954299376462714	24.884783457496603	24.277252191844838	24.913779136876197	24.937778828551888	26.593193036473892	27.383836430641395
protein_1061	C3SGN7	Transcriptional regulatory protein	dcuR	1.61387	0.000194238	UP	0.725597	0.0508191		1.45467	0.000537908	UP	0.566395	0.119801		Cluster -1447	20	18.6653	18.0252	17.7013	18.0703	17.6141	16.7072	16.7448	15.3052	16.6822	16.5674	17.5583	18.858	19.0116	18.9227	18.5576	16.871	17.9706	17.8062	18.1244	18.5079	19.583406755583695	18.483076515220041	17.863742248346647	18.148919412053157	17.403228438236088	16.921114526456801	16.809175004890395	14.694210954701362	16.8737745160564	16.527903044008227	18.050596073290528	20.467591819389206
protein_1220	C3SQV7	50S ribosomal protein L2	rplB	1.25592	0.0242187	UP	1.70841	0.00357732	UP	1.44417	0.011106	UP	1.89666	0.00157346	UP	Cluster -1447	20	26.9741	25.7649	25.114	27.2198	26.2796	24.7369	24.8668	25.3515	25.0297	25.0879	26.9096	28.3691	28.6133	28.9049	28.0388	25.6099	26.2661	25.8048	26.0251	28.5879	27.345243705434662	26.090313968999432	25.193303204249197	26.953083989336843	25.97251256487943	24.770018572749681	24.777981810232298	24.467289417477588	25.068353383507116	25.003724087032374	27.021099684444639	28.908600517320551
protein_863	A0A797LV85	Starvation-sensing protein RspA	rspA	-0.236132	1		1.32651	0.00145613	UP	1.44384	1		3.00649	9.67255e-08	UP	Cluster -1447	9	13.7659	13.8641	13.8547	14.0448	14.1144	14.0946	13.5136	14.5835	13.9341	14.6989	16.6249	17.0077	17.0905	17.2754	16.678	16.6482	14.322	15.1439	15.3339	16.5959	NaN	NaN	NaN	NaN	NaN	NaN	13.594779457073491	NaN	NaN	NaN	17.093706404616199	18.703295294779423
protein_2407	Q8VRM2	Putative type II secretion system M-type protein	gspM	0.306469	1		-0.196958	0.300168		1.4433	1		0.939873	7.45583e-05			13	16.0023	15.6752	16.0211	15.9715	15.9862	15.5526	15.4522	15.8188	15.7167	15.5838	17.598	16.3582	16.6014	16.8357	16.9625	16.9638	17.1832	16.8405	17.0078	17.3451	16.888374633556349	16.125100631996862	16.185798809015637	NaN	NaN	15.768825288252692	NaN	NaN	15.903846549725065	NaN	18.07542169625642	18.037069168723004
protein_1347	C3SWA7	HAAAP family serine/threonine permease	yqeG	0.170913	1		0.907652	0.240558		1.4419	1		2.17864	0.0092341	UP	Cluster -1447	10	16.8819	12.5396	12.7423	15.5613	13.0359	13.8042	13.9955	13.9716	14.0412	14.094	13.815	16.4827	16.5058	17.5705	17.2803	15.3788	15.8314	14.8462	15.0888	15.9707	NaN	12.981231898378089	NaN	15.884149050272493	NaN	NaN	NaN	NaN	NaN	NaN	14.262036102519506	18.193944956179593
protein_604	A0A0J3VWI4	BaeR protein	baeR	-0.421609	0.0446901		-0.00652337	0.973746		1.43999	7.37903e-07	UP	1.85508	1.83819e-08	UP	Cluster -1447	20	21.6041	21.6376	21.4598	20.6734	21.2976	21.8225	21.6925	21.8737	21.5928	21.799	22.9902	22.8766	23.0831	23.0999	23.898	23.1292	23.0554	23.193	23.237	23.3659	22.194865542799871	22.010890531587922	21.606218991500413	20.355379058694879	20.961189444649932	21.907994054468993	21.646405728936902	20.927742811931779	21.66865312321881	21.747635988056452	23.248449362861823	23.642418061490993
protein_1385	C3SYQ7	50S ribosomal protein L19	rplS	1.49442	0.0187671	UP	2.14038	0.00163315	UP	1.43515	0.0232445	UP	2.08111	0.00205271	UP	Cluster -1447	20	24.7541	23.1518	22.7654	25.5355	21.8149	22.1532	22.5959	20.8094	22.4136	22.5774	24.2733	25.7699	26.1126	26.6809	25.5905	23.2946	23.6274	23.2897	23.5791	23.9345	25.244533449213623	23.488884702956366	22.871214859465599	25.207814520723844	21.492492430476648	22.192885536943347	22.506244981604549	19.879673358404865	22.455674527084359	22.493167136404136	24.470224614449489	26.434742298722174
protein_2271	J7R400	Flavohemoprotein	hmpA	-0.421622	0.108474		-0.078445	0.757027		1.42863	1.94196e-05	UP	1.77181	1.23366e-06	UP	Cluster -1447	20	23.1837	23.1493	23.5391	22.8828	22.2695	23.3708	23.6425	22.9195	23.615	23.5849	25.0018	24.7878	24.6629	24.6718	24.7593	25.0799	25.1243	25.1312	25.0392	23.9011	23.660644840016545	23.485911912353114	23.641314618897059	22.563443177889575	21.954345559640899	23.406371074170686	23.549631047940377	21.992727154342251	23.654188538629601	23.498685111630991	25.185743941040737	25.436637554246683
protein_2510	W8T802	Cell division inhibitor	yfcH	-0.874498	0.200551		-0.127741	0.848313		1.42048	0.0446018	UP	2.16724	0.0040177	UP	Cluster -1447	20	18.0872	15.7936	16.3387	13.0944	18.0081	16.5689	17.4187	16.4733	17.0709	18.1627	18.8774	18.1258	18.4601	18.537	18.1579	18.6948	18.2345	18.3335	18.4946	19.0395	19.001996093778626	16.249585703929167	16.500291056202016	13.187010227810871	17.80367329836022	16.782594646153751	17.483237783803084	15.871069710745385	17.262510107456311	18.121753053502513	19.366860648181486	19.743541784048663
protein_2277	J7R4H0	Antitoxin HipB	hipB	1.82792	1		-0.859126	0.100337		1.41846	0.0103722	UP	-1.26859	1		Cluster -1450	8	15.3849	15.5072	15.947	16.4696	15.7373	13.8042	13.9955	13.9716	14.0412	14.094	15.9711	15.0929	12.5535	13.8218	15.2639	16.1016	14.8701	14.2312	15.7086	16.0873	16.1793609794411	NaN	NaN	NaN	NaN	NaN	NaN	NaN	NaN	NaN	16.359193620371197	NaN
protein_98	A0A061K888	Polyribonucleotide nucleotidyltransferase	pnp	1.07599	0.00597063	UP	1.07431	0.00603473	UP	1.41437	0.000675258	UP	1.41269	0.000682637	UP	Cluster -1447	20	25.8219	24.5609	24.6941	25.6833	24.9049	24.1397	24.2703	23.5957	24.1091	24.1704	25.5134	26.7402	26.8725	27.0792	26.5232	25.0202	25.2852	25.2729	25.0763	26.7024	26.243652298834142	24.897431069943639	24.786471633185322	25.391743210778138	24.603781151837168	24.175871150095059	24.181249581411972	22.699077711564698	24.149468460159195	24.088390431877293	25.650225302047193	27.32615825683877
protein_406	A0A0C2B2L3;E2QN16;W8SUW1	L-serine dehydratase	sdaA;tdcG;tdcG_1	0.191959	0.315215		0.151319	0.42607		1.40802	4.98375e-07	UP	1.36738	7.49061e-07	UP	Cluster -1447	20	20.9571	20.5268	21.0348	21.4583	21.3281	20.6608	20.6224	21.0791	21.0689	20.9142	22.1262	22.5205	22.5288	22.7452	22.2214	22.438	22.1602	22.6327	22.061	22.0935	21.627497949522294	20.931151137264386	21.199639398668015	21.19542387549301	21.006599336003291	20.763841443745793	20.600204756216254	20.135703024393585	21.157219242081322	20.877834024439398	22.428022482068666	23.376506513564628
protein_608	A0A0J3YNL4	UDP-N-acetylglucosamine 1-carboxyvinyltransferase	murA	0.515537	0.0719268		0.662786	0.0243008		1.40558	5.74327e-05	UP	1.55283	1.80236e-05	UP	Cluster -1447	20	22.8059	22.0062	22.0312	22.5721	22.6915	22.0063	21.7089	21.5857	22.4681	21.7603	23.3429	23.9	24.1586	24.5504	23.9193	23.176	22.8818	23.1743	23.0909	24.2343	23.347426070319614	22.358924125819911	22.158855451222731	22.233156423698844	22.354196241149577	22.072146084348866	21.642736918585495	20.648863110850051	22.530128632520071	21.694213998941258	23.576982000145843	24.620503822858041
protein_45	A0A024LA97;A0A4S1TDP2	D-tagatose-1,6-bisphosphate aldolase subunit KbaZ	kbaZ	-0.0525005	1		-1.53292	0.00350528	DOWN	1.40499	0.00649931	UP	-0.0754354	0.870754		Cluster -1450	9	13.7659	13.8641	13.8547	14.0448	14.1144	13.8042	13.9955	13.9716	14.0412	14.094	15.1785	14.2452	11.8867	13.0426	14.9138	14.8273	14.8669	15.9457	15.1908	16.1008	NaN	NaN	NaN	NaN	NaN	NaN	NaN	NaN	NaN	NaN	15.567281733522249	15.966856890272961
protein_2398	Q7BGE6	10 kDa chaperonin	groES	-0.201067	0.0885089		-0.238364	0.0467439		1.40309	2.15354e-10	UP	1.36579	3.34398e-10	UP	Cluster -1447	20	29.5483	29.4915	29.6237	29.5892	29.6978	29.6679	29.7321	30.1078	29.7167	29.7312	31.1064	30.9609	30.9392	30.857	30.916	31.2149	31.1576	31.2252	31.075	31.2987	29.75184813642143	29.746600914347077	29.637075620435656	29.362613119192567	29.372430360281516	29.666969764542355	29.626350077920119	29.300889620724107	29.717461599353229	29.619857570145147	31.169159752092646	31.375339171510422
protein_438	A0A0C2KK54	Anaerobic nitric oxide reductase flavorubredoxin	norV	0.191917	0.759885		-0.678094	0.287282		1.40294	0.0357463	UP	0.53293	0.400146		Cluster -1447	18	14.7794	15.6099	15.1236	15.6451	15.6312	15.9484	15.1345	13.1683	15.7531	15.8254	15.4435	16.0321	15.7953	15.066	17.117	17.2269	17.6936	16.9089	17.0148	14.0002	15.615922697732474	16.041866592574006	15.279062792657937	NaN	NaN	16.158382868753407	15.216234307874384	12.692377938693078	15.919051852104751	15.76477571880692	15.867133922312968	17.734926558494447
protein_2001	J7Q6R2	Leucyl/phenylalanyl-tRNA--protein transferase	aat	1.15133	1		0.106742	0.674424		1.39699	2.56525e-05	UP	0.352408	0.175547		Cluster -1447	10	15.6574	14.6859	14.1504	15.5368	15.6327	13.8042	13.9955	13.9716	14.0412	14.094	15.5585	15.2646	15.7036	15.4603	15.4382	15.5726	15.3557	15.0032	15.1058	15.8543	16.488229287941262	NaN	14.316472464043157	NaN	NaN	NaN	NaN	NaN	NaN	NaN	NaN	16.981812526349163
protein_2046	J7QA66	Ferrous iron transport protein B	feoB	1.84065	1		0.178736	0.830401		1.3963	0.106669		-0.265613	0.750449			13	15.4312	18.9784	16.7969	16.3241	20.1334	15.4095	15.2563	16.3814	15.6869	15.7267	14.504	16.1493	18.5961	18.7536	18.333	16.9634	17.6014	17.0596	16.9574	16.8605	16.339895225544698	NaN	NaN	NaN	19.949711958536174	15.626079741497913	NaN	NaN	NaN	NaN	14.995678834325425	17.793581719491371
protein_384	A0A0B1I3U0	L-rhamnose isomerase	rhaA	-0.228107	1		-0.571657	0.366654		1.39607	0.0362569	UP	1.05252	0.1053		Cluster -1447	14	17.3119	16.7354	16.4204	16.6857	15.8065	16.524	17.0223	17.4399	16.385	16.7292	18.3382	17.5323	17.4911	17.136	17.7249	19.0128	19.1071	19.2242	18.8919	14.8448	18.23174900460798	NaN	16.587069880878364	NaN	15.603736443635986	NaN	NaN	NaN	16.580332184530768	NaN	18.838121188460963	19.152508413793363
protein_807	A0A6D2FG49	Coenzyme A biosynthesis bifunctional protein CoaBC	coaBC	1.15939	0.00301033	UP	0.862499	0.0201953		1.39015	0.000657288	UP	1.09326	0.00463956	UP	Cluster -1447	20	20.6465	20.4082	20.3075	21.1738	20.1523	19.8517	19.6467	17.9791	19.7303	19.6836	20.8233	21.8383	21.8222	22.189	21.4818	20.6672	20.6802	20.4523	20.5509	21.4915	21.441687657931489	20.850524822853291	20.480191652154144	20.990695379060707	19.831442805583517	19.975022549671273	19.655893580335828	17.09240616794758	19.842787567691268	19.664126756529861	21.219622907859126	22.919053270988609
protein_118	A0A061KTQ0	Ribosomal RNA large subunit methyltransferase G	ygjO	1.27694	0.0894889		2.07046	0.00930588	UP	1.37359	0.069414		2.1671	0.006924	UP	Cluster -1447	18	17.9719	15.0902	15.1024	16.2705	17.9158	15.0402	15.9695	15.5068	15.9238	13.5258	17.415	19.1307	18.7758	19.2078	18.6571	15.7762	15.7768	16.079	16.0612	19.1409	18.860278011372813	15.535761377986658	15.260027494271709	16.455524691086538	17.748421529034303	NaN	16.039047550731329	14.95658806247911	NaN	13.47754326255825	17.883158870576949	20.792475922145044
protein_1702	C3TKU7	Glyoxylate-induced protein	hyi	1.95789	1		-1.93016	3.89312e-05	DOWN	1.36677	0.0012437	UP	-2.52128	1.36241e-06	DOWN	Cluster -1445	13	15.4833	17.9404	16.9494	16.5217	17.1128	14.7541	14.7223	15.2498	14.7398	14.7522	13.1731	14.8819	14.3214	14.8225	14.2022	16.0032	16.149	16.2416	16.1525	16.5056	16.307798487133571	18.373853276405942	NaN	NaN	NaN	14.968689290135586	14.810064473646126	NaN	NaN	NaN	13.594056289956164	16.596874011919827
protein_1474	C3T485	Quinone-dependent D-lactate dehydrogenase	dld	0.991802	0.00718128		0.65942	0.0591695		1.36132	0.000583882	UP	1.02894	0.00560105	UP	Cluster -1447	20	22.3236	22.0365	21.6117	22.4021	21.5519	20.9865	21.3919	19.4532	21.9578	21.1775	22.5805	23.0501	22.9275	23.4231	23.0894	22.2199	22.3403	22.3654	22.3607	22.4872	22.944773289993527	22.42229231807671	21.766451426102787	22.104341555312587	21.220544183592491	21.079898795060323	21.355566354289387	18.505904300713528	22.039207925110048	21.132742262846893	22.85408172822866	23.846074530456566
protein_948	A0A7L7FKX5	Phage shock protein PspA	pspA	-0.0769058	0.518868		-0.407342	0.00261797		1.35365	8.06425e-10	UP	1.02321	6.19745e-08	UP	Cluster -1447	20	24.4208	24.3786	24.6599	24.5927	24.665	24.6545	24.6615	24.4957	24.7013	24.5887	25.6981	25.373	25.6175	25.6062	25.5383	26.1107	26.0052	26.1427	25.7565	25.8548	24.847805926290171	24.715648282044512	24.753299144172427	24.298528467713716	24.364361216796869	24.690330506396752	24.571836386002222	23.59651674031965	24.74135299886937	24.506459636918798	25.83846958836671	25.964449272658115
protein_606	A0A0J3Y6V2	4HBT family thioesterase YigI	yigI	-0.555281	0.350716		0.285484	0.628297		1.34997	0.0316172	UP	2.19074	0.00135638	UP	Cluster -1447	20	20.3534	19.756	20.6552	20.1146	17.2967	20.6875	20.6491	18.3484	20.7388	20.5286	22.0213	21.6099	21.9349	21.6875	21.876	22.1149	21.8411	22.1716	21.5931	19.9816	21.124446984318809	20.191186960354663	20.828728356643392	19.915676637281571	16.979640663501616	20.805531186149398	20.651170232153163	17.443716554319899	20.843995709365263	20.505624239926078	22.396701690814144	22.63712136057255
protein_1669	C3TIM2	Oxoglutarate dehydrogenase (succinyl-transferring)	sucA	0.916387	0.0133868		1.30145	0.00105546	UP	1.34753	0.000775543	UP	1.73259	6.12673e-05	UP	Cluster -1447	20	25.3357	24.4442	24.3961	25.4966	24.0399	23.8584	23.9239	23.5292	23.9096	23.9094	25.4066	26.6413	26.881	27.0121	26.4344	24.8079	25.0236	24.9554	24.8722	26.2089	25.767731898449185	24.781581607362547	24.490283473602538	25.19985092318894	23.73948137260324	23.893795694684059	23.833631724522451	22.627211401948994	23.949279495352425	23.826816359447559	25.550636029514756	27.238054240665775
protein_1983	E2QQT6	N-acetylmuramoyl-L-alanine amidase	amiC	-6.1164e-05	0.999898		0.694364	0.157141		1.34575	0.0103373	UP	2.04018	0.000390782	UP	Cluster -1447	20	19.5426	20.7314	20.7947	20.7616	18.6707	18.5969	20.3972	21.1186	19.4701	20.9186	21.1096	22.375	22.4341	22.523	22.2602	21.1122	21.4633	21.4523	21.4441	21.7582	20.296626113800073	21.161602944784072	20.967565138868352	20.552119228646216	18.355139813201877	18.711921675578679	20.394881111621245	20.203507285072138	19.571310657142021	20.893186452769754	21.471361307158425	23.368146896052693
protein_1504	C3T6W2	Glyceraldehyde-3-phosphate dehydrogenase	gapA	0.749383	0.000459587		0.417416	0.028782		1.3415	4.49847e-07	UP	1.00953	1.85097e-05	UP	Cluster -1447	20	29.8158	29.4631	29.2708	30.1797	29.7166	28.9629	28.8628	28.7512	29.1178	29.0042	30.2101	30.7614	30.8133	30.9761	30.7325	30.1917	30.1519	30.2209	30.2112	30.6307	30.039766804720841	29.727749565076603	29.291855855198474	29.948928814961373	29.394744042567307	28.965031633451069	28.757951248855321	27.933497796403469	29.122196571795541	28.895616139665432	30.277804084990912	31.190342429074896
protein_52	A0A037Y128	Tellurite methyltransferase	tehB	-0.0446927	0.728649		-0.185283	0.161199		1.34035	3.46602e-09	UP	1.19976	1.93088e-08	UP	Cluster -1447	20	23.7208	23.78	23.9362	23.468	23.5672	23.7265	23.6801	24.0538	23.4628	23.7725	24.9618	24.7298	24.8843	24.9291	24.966	25.1487	25.1461	25.0059	25.1181	24.9787	24.182377328051754	24.116998205182554	24.035070447305149	23.157366995135206	23.260224067928924	23.759891544953078	23.586231747470602	23.132912639228209	23.500652454426849	23.686397652911037	25.131394400896557	25.360579643032555
protein_409	A0A0C2BBX1	Lipid-A-disaccharide synthase	lpxB	0.198921	0.751129		0.0145372	0.981483		1.33803	0.0438643	UP	1.15365	0.078065		Cluster -1447	20	19.5094	19.3153	19.4382	19.6661	15.9965	18.9466	19.4779	16.3397	19.1708	18.996	19.626	19.9795	20.0759	20.2038	19.8086	19.7845	19.6234	20.1761	19.6246	20.4126	20.405361402338979	19.784380681326322	19.594985515203224	19.577968122447061	15.675775141370755	19.116388130912014	19.53420236667905	15.576434153930249	19.326998633345344	18.977524220822666	20.11726527882302	21.383415157989194
protein_1496	C3T6C7	ManY protein	manY	1.59849	0.00151759	UP	0.622934	0.163255		1.33782	0.00585888	UP	0.362262	0.409082		Cluster -1447	18	18.3499	17.2927	16.4631	18.0295	17.9117	16.0155	15.5359	16.4349	15.9425	16.1258	17.471	18.3927	18.1313	17.9177	17.9455	16.5112	16.9377	17.2245	16.7999	19.2704	19.259533639935295	17.746980046252837	16.625138043832138	18.148243197845947	17.719636147922984	NaN	15.602144991120957	NaN	16.13455466816291	16.084272757594416	17.958513067959071	20.026387005512909
protein_2242	J7R1J7	DUF1116 domain-containing protein	ylbE	0.24156	1		-1.31042	0.000181247	DOWN	1.33456	0.000149917	UP	-0.217416	0.447188		Cluster -1450	10	13.1325	14.2268	14.3237	14.832	14.5992	13.8042	13.9955	13.9716	14.0412	14.094	14.1715	14.4819	14.1123	13.4369	13.8246	15.7981	14.6534	15.3009	15.6689	15.158	13.921813049658551	NaN	NaN	NaN	NaN	NaN	NaN	NaN	NaN	NaN	NaN	16.202435705560909
protein_324	A0A093DK16	Gcl protein	gcl	0.789385	0.267179		-2.18552	1		1.33302	1		-1.64188	0.0284101	DOWN	Cluster -1450	12	16.2674	18.5224	18.9572	18.187	18.7881	17.0407	16.5342	16.7848	19.0178	17.3977	16.9003	18.3673	15.0647	15.9283	16.2521	19.0188	18.2591	16.7179	19.3922	20.0525	17.192543260620322	18.986119796215725	19.124858387861057	NaN	18.573824673504603	NaN	16.600727439727429	NaN	19.212408512936115	NaN	NaN	19.972937729277888
protein_1126	C3SK42	DNA recombination protein RmuC	rmuC	-0.361966	0.372204		0.11031	0.783522		1.32993	0.00344041	UP	1.8022	0.000240118	UP	Cluster -1447	20	20.6899	20.5888	20.479	18.1259	21.1215	20.471	20.2243	21.0408	20.5696	20.5092	21.9958	21.8824	22.1105	22.1323	21.8952	21.5365	21.6818	21.6922	21.9477	22.6064	21.418383116737786	21.011662345911635	20.65052308841334	17.900929882066677	20.806483384924437	20.582312177048863	20.216109116201345	20.114271671124005	20.666168340057741	20.480546934025615	22.337837437197031	22.828152855184626
protein_2000	J7Q6Q9	Arylsulfatase	ybjU	0.685433	0.00158972		0.00806462	0.965677		1.32603	1.06082e-06	UP	0.648661	0.00247869		Cluster -1447	20	21.7245	21.2885	20.9591	20.9113	21.9482	20.5667	20.4673	20.6995	20.9495	20.7212	22.1591	21.9976	22.0576	21.867	21.9934	21.8909	21.8314	21.8451	22.2006	22.2665	22.411292217171109	21.69848501452076	21.126422164776422	20.659864924906984	21.629306410000151	20.672350579513274	20.449464752547744	19.759418365688955	21.040366852905059	20.68730032465826	22.471640190354083	22.876306535697172
protein_1185	C3SNL7	BrkB family protein	yhjD	1.64599	0.000335713	UP	1.54707	0.000605445	UP	1.31677	0.00240079	UP	1.21785	0.00432209	UP	Cluster -1447	19	18.6836	17.2971	16.618	19.2543	17.4596	16.1772	15.9586	16.5547	15.9424	16.4497	18.808	19.4292	19.3109	19.3426	18.5112	17.5702	17.2431	18.0446	17.4832	17.3255	19.604484457354786	17.757177074243284	16.782276476204878	19.326980206530003	17.24692333571268	16.392283877582205	16.023706713087265	NaN	16.134943653112099	16.412303550791052	19.30467439797609	21.036685013113754
protein_1409	C3SZV2	Nucleoside diphosphate kinase	ndk	-0.60511	0.0323551		0.0347938	0.895463		1.31549	8.33656e-05	UP	1.9554	5.86479e-07	UP	Cluster -1447	20	24.5031	24.0549	24.4951	23.5199	23.1222	24.7514	24.7227	23.9155	24.6426	24.6886	25.9712	25.7199	26.0934	25.6706	26.017	25.9598	26.2217	26.0841	25.8253	25.2074	24.934953805293048	24.392309069311533	24.589191775382194	23.223323181050521	22.821789705317979	24.786808702464832	24.632463202909104	23.013660353181319	24.682284129636948	24.606009887647009	26.115080801161596	26.316476346582078
protein_2401	Q7UBP3	Fructose-1,6-bisphosphatase	yggF	-0.124774	1		-3.87848	1		1.3149	1		-2.43881	1			5	16.9876	15.3815	15.75	16.165	14.7026	15.9739	15.7298	16.0819	16.0478	15.7772	13.4352	13.4691	13.1256	13.3448	13.4181	17.3114	17.7756	16.6688	17.8452	16.5842	NaN	NaN	NaN	NaN	14.5506866718375	NaN	NaN	NaN	16.221647534365079	NaN	NaN	NaN
protein_2116	J7QHF4	Adenine DNA glycosylase	mutY	-0.0525005	1		-0.235084	0.523506		1.31159	1		1.129	0.0058151	UP	Cluster -1447	5	13.7659	13.8641	13.8547	14.0448	14.1144	13.8042	13.9955	13.9716	14.0412	14.094	15.5541	15.679	14.7859	14.8686	14.4014	15.1511	14.0822	15.2807	15.0121	16.9382	NaN	NaN	NaN	NaN	NaN	NaN	NaN	NaN	NaN	NaN	NaN	17.410169754684723
protein_1671	C3TIR7	5-oxoprolinase subunit PxpB	pxpB	1.02941	1		-1.08043	0.0215967	DOWN	1.31043	1		-0.799412	0.0791999		Cluster -1450	7	14.4449	15.7443	14.6213	15.3821	14.8608	13.8042	13.9955	13.9716	14.0412	14.094	14.9719	14.495	13.9522	13.3827	14.2547	15.663	16.0977	15.845	15.6123	13.2406	15.222806221037949	NaN	NaN	NaN	NaN	NaN	NaN	NaN	NaN	NaN	15.349747720634289	16.214518342865656
protein_842	A0A789RS79	Lactate utilization protein C	HIQ73_000408	1.63464	0.0146273	UP	-0.069713	0.909649		1.30913	0.0442973	UP	-0.395223	0.522321		Cluster -1450	20	17.5762	21.0412	18.5697	21.5735	21.3936	18.3724	18.5658	18.2751	18.5077	18.2601	19.3739	20.2672	19.0615	19.378	20.0975	19.8888	19.501	20.1973	20.2794	18.6601	18.464964465495083	21.50889611812384	18.727185921155399	21.474150459729554	21.067592572273188	18.535161446364203	18.618009034321862	17.496838177227563	18.659930027004911	18.24328092433818	19.859210312760649	21.641283921358532
protein_1650	C3THN2	ABC transporter family protein	glnQ	0.316966	0.135731		0.0877561	0.670654		1.30892	4.38046e-06	UP	1.07971	4.55431e-05	UP	Cluster -1447	20	21.9557	22.2973	22.1455	23.3071	22.5495	22.0755	22.1814	21.6704	22.4976	22.2453	23.5485	23.5479	23.5745	23.581	23.4016	23.4796	23.3976	23.5488	23.3307	23.4582	22.498216750636804	22.650398774663635	22.273678377300911	22.968300817130697	22.212079122458899	22.141894185106409	22.115795313211013	20.733278391076091	22.560041184847485	22.179600648552046	23.783209265895362	24.269477515436112
protein_2455	W8SWV1	Phosphoesterase	yfcE	-0.547718	0.0149629		-0.323613	0.129555		1.29297	5.38181e-06	UP	1.51707	6.36867e-07	UP	Cluster -1447	20	23.4691	23.5232	23.6573	22.6046	23.9602	23.933	23.8926	24.4319	23.704	23.9915	25.2587	24.6802	24.9407	25.017	24.9032	25.3652	25.3047	25.1268	25.2313	25.3898	23.927717063541429	23.860298568943502	23.755536436553548	22.295377431825461	23.65453189904779	23.966332050794271	23.79891051684552	23.512631067801998	23.74176161177984	23.90565122881037	25.425474185862047	25.307396035740194
protein_2385	Q65A07;A0A0A8KGD6;A0A7L7FNH2	D-mannonate oxidoreductase	AM270_16745;uxuB	0.270277	0.16867		-0.921884	0.000115055		1.29255	1.95394e-06	UP	0.100384	0.600855		Cluster -1450	17	17.884	18.4238	18.5624	17.9172	18.5744	17.8498	17.9671	18.3684	18.0396	17.7854	18.6035	17.981	18.4876	18.3237	18.4678	19.2916	19.2142	19.3695	18.8892	19.7086	18.816021139037055	18.898137835822268	18.730005687004471	17.906701558239195	NaN	18.058130753933487	18.034584592459442	NaN	18.222400597859881	17.760077971664128	19.118621504950514	19.523263303445123
protein_2353	Q0P6M7	UDP-3-O-(3-hydroxymyristoyl)glucosamine N-acyltransferase	lpxD	2.09701	1.70795e-05	UP	1.80604	9.46519e-05	UP	1.29056	0.00222147	UP	0.999599	0.0129318		Cluster -1447	18	19.414	18.4397	18.4767	19.7059	18.7958	16.3907	16.8493	17.2813	16.9327	16.893	18.89	20.2772	20.3505	20.5653	19.747	18.478	18.8548	18.5723	17.8618	17.0328	20.342001834131501	18.913012096647545	18.64133561281454	19.686193926013477	NaN	16.594738642776026	16.915669343889018	NaN	17.111308903897957	16.866687310473768	19.400989266531735	21.806181700363524
protein_174	A0A066QDT4	Allantoate amidohydrolase	allC	0.983083	0.00606568		-0.783721	0.0233861		1.28441	0.000728902	UP	-0.482394	0.144842		Cluster -1450	14	15.6361	15.831	16.6506	17.3504	16.8437	15.4032	15.4173	15.4298	15.4856	15.6604	16.8207	15.8907	15.1545	15.6224	16.4114	16.8231	16.9221	17.0702	16.2437	16.7592	16.509657496087396	16.27622075139826	16.81271630978037	17.593245211788741	NaN	NaN	NaN	NaN	15.667358291918553	NaN	17.285132157894324	17.578203136423653
protein_1471	C3T3R2	Phosphofructokinase	fruK	0.980083	0.000100234		0.392425	0.0626715		1.28196	4.11118e-06	UP	0.694303	0.00247985		Cluster -1447	20	20.6567	20.7623	20.1671	20.3935	20.6459	20.1408	18.9324	19.3662	19.6365	19.6492	20.748	21.3646	21.3705	21.4162	21.1977	20.5956	20.7977	20.8628	20.8298	21.0489	21.457031737744583	21.206111328166905	20.339353340897812	20.213892491461973	20.324227801633171	20.265454120538159	18.943313223314206	18.483803970943246	19.750840754297666	19.630378231306381	21.149194995097993	22.457931300164347
protein_356	A0A0A1A6F5	Formate C-acetyltransferase	pflB	1.11533	0.00541089	UP	1.22681	0.00268977	UP	1.28191	0.00189937	UP	1.39339	0.000937862	UP	Cluster -1447	20	28.0297	27.4811	26.914	28.272	27.7916	26.5511	26.57	26.4387	26.6716	26.6804	27.9075	29.2861	29.4194	29.7351	29.1073	27.3857	27.665	27.5622	27.5285	29.1799	28.342870267186321	27.784249045611695	26.970632493366452	28.022213191546047	27.480641704889461	26.570610872384449	26.473240965735684	25.575147684551865	26.696469228447388	26.585916325600898	28.000532125330079	29.780444815187728
protein_1730	C3TMC7	Nuclease SbcCD subunit D	sbcD	0.513659	0.24952		-1.01279	0.0305461	DOWN	1.28096	0.00820598	UP	-0.245489	0.57663		Cluster -1450	17	16.6972	16.3831	16.5333	15.1612	17.3666	14.9217	16.523	16.2303	16.9104	14.9878	15.3424	17.0548	15.8702	15.8726	16.774	16.9557	16.9648	17.2469	17.2983	17.5123	17.56684190468458	16.825256951514024	16.692138701553972	15.407954819585491	NaN	15.133936888915359	16.599301228779094	NaN	17.089584961965922	14.937341633240527	15.799281621521923	18.740798600239735
protein_1420	C3T067	Beta-barrel assembly-enhancing protease	bepA	-0.687214	0.0500845		-0.0189642	0.954448		1.27759	0.00103067	UP	1.94584	1.2227e-05	UP	Cluster -1447	20	22.0097	22.0746	21.8413	19.8686	22.3072	22.2777	22.2832	22.491	22.038	22.4476	23.1801	23.5761	23.6968	23.7816	23.5959	23.6747	23.5493	23.2995	23.4669	23.935	22.561858161552593	22.431803702635182	21.97384815992806	19.532298655624871	21.969242288195019	22.3487731156618	22.222134761438976	21.551487197594959	22.103886542203742	22.385364228039581	23.419888665036506	24.306850964819787
protein_235	A0A066RCU1	Efflux RND transporter periplasmic adaptor subunit	yiaV_1	0.498983	0.253984		0.274556	0.524968		1.2775	0.00736829	UP	1.05307	0.0228602	UP	Cluster -1447	17	19.1746	19.0177	19.5322	18.3072	19.0063	18.1101	18.5412	18.9688	17.8129	19.1099	20.6373	19.7672	20.4605	20.3073	19.1311	20.5654	18.0507	20.0328	19.7243	20.5573	NaN	19.487877315730803	19.691973487604884	18.208563020306894	NaN	18.275497089234715	18.595403189087641	NaN	17.967507726257587	19.09568289188735	21.127142949041652	21.144297078303321
protein_97	A0A061K765	Bacteriophage N4 outer membrane receptor	nfrA	-0.870608	0.062612		-0.817238	0.0788469		1.27282	0.00947973	UP	1.32619	0.00727631	UP	Cluster -1447	20	19.1861	19.9819	19.5454	17.2203	20.6482	20.3284	20.3067	20.7546	20.0295	19.5158	20.8077	20.3712	20.5952	20.7663	20.6724	21.1888	21.4556	21.1619	21.28	22.2128	19.999304788715506	20.429351979003616	19.716471342634499	17.049834726392351	20.324176568335261	20.456502315054838	20.322272943549795	19.883484521287283	20.148614856997394	19.498674385537832	21.220891929002629	21.498478945370021
protein_2351	Q0P6M2	RNA polymerase sigma factor	rpoE	0.0162925	0.971536		-0.131001	0.774434		1.27277	0.0111231	UP	1.12548	0.022254	UP	Cluster -1447	20	21.4304	21.6185	21.5318	21.7486	19.7181	21.4949	21.3562	19.806	21.7666	21.5423	22.7819	22.0986	22.2749	22.1038	22.4157	22.8693	22.8396	23.0665	22.671	20.8835	22.084420893254428	22.016698942205981	21.693644809993771	21.474215413258385	19.393455400722992	21.595094499126468	21.329547928881194	18.860299535236852	21.852834265072044	21.503256979050484	23.073619049401465	22.933140394620438
protein_205	A0A066QWJ3	Leucine--tRNA ligase	leuS	1.15132	0.00433525	UP	1.30723	0.00162405	UP	1.26811	0.0020796	UP	1.42402	0.000775496	UP	Cluster -1447	20	24.492	23.8043	23.421	25.3401	23.9013	23.4602	23.117	22.1012	23.3478	23.176	24.6631	25.7867	25.9221	26.2638	25.4431	23.9314	24.2836	24.2934	24.2054	24.8288	24.956340153912485	24.141201409869051	23.520414663584507	25.028087805435668	23.592939752901032	23.493683351676285	23.023044642300768	21.178855584471645	23.385793626507827	23.089791522441111	24.835254127716041	26.420770108794162
protein_2155	J7QPA7	Chromosome partition protein MukF	mukF	0.802719	0.0010256		0.669664	0.00434031		1.26807	7.71108e-06	UP	1.13501	2.96184e-05	UP	Cluster -1447	20	20.6952	20.1165	19.917	20.3285	19.945	19.2017	19.667	19.4371	18.9089	19.7741	20.7359	21.2866	21.5581	21.6449	21.4518	20.7291	20.4973	20.4689	20.7099	20.924	21.508545453342219	20.564055964742622	20.088090861256699	20.15815256120754	19.621017493962274	19.329845314370832	19.682613861108972	18.566160350933696	19.028120848551886	19.756944649312739	21.149289656459558	22.414270768897921
protein_1865	E2QI96	Succinate dehydrogenase hydrophobic membrane anchor subunit	sdhD	0.0591852	0.927451		0.909501	0.172903		1.26732	0.0634343		2.11764	0.00391547	UP	Cluster -1447	20	19.6006	18.4986	18.3169	15.2836	19.1073	18.1991	17.6381	18.4803	17.9521	18.2414	19.7318	20.0776	20.5863	20.6722	20.3273	18.5469	18.8432	18.8091	19.1353	21.5131	20.512790606940637	18.97031489005224	18.474884686202728	15.225071838932136	18.806710088719065	18.385766787253207	17.700966597929089	17.753954468535621	18.117829249468866	18.217977097954304	20.233641909774136	21.546509226181399
protein_2549	W8TQD5	ATP-binding protein Uup	uup	1.47407	0.176154		1.17085	0.278136		1.2665	0.242039		0.963288	0.369727			20	21.1008	19.9094	20.6991	20.5934	15.9227	19.4405	20.8511	19.1268	16.5262	14.9106	19.1609	20.5078	21.1521	21.5706	20.6505	17.7517	20.4218	19.5374	20.4486	19.0281	21.988314495782571	20.376924488419874	20.856742097157319	20.492180819818103	15.59604412792895	19.60207392907942	20.902524975223706	18.345986615506938	16.677685236300952	14.894083537209314	19.644945372545116	21.876445451532355
protein_1759	C3TPY7	Sugar fermentation stimulation protein A	sfsA	0.605754	0.0108694		-0.428258	0.0600297		1.26578	1.26024e-05	UP	0.231766	0.291938		Cluster -1447	20	18.9217	18.862	19.2833	18.8463	19.9469	18.1823	18.6392	18.8615	18.5717	18.5766	20.0142	19.2981	19.3999	19.0308	19.2758	19.862	19.7413	20.0353	19.7527	19.7688	19.821041800342151	19.331768518937913	19.44003008146025	18.763620868506269	19.629276389853086	18.35560015663707	18.697235019246158	18.105538214056232	18.729885535941474	18.557145429339815	20.508317070467321	20.715930914107375
protein_1633	C3TGL2	Thioredoxin reductase	trxB	-0.255333	0.138592		-0.155241	0.358612		1.26556	4.12831e-07	UP	1.36565	1.38792e-07	UP	Cluster -1447	20	26.0548	25.6552	25.9363	25.0989	25.904	25.8206	25.892	26.3873	25.9263	25.8996	27.1296	27.0443	27.0054	27.022	27.276	27.2907	27.1034	27.2564	27.2227	27.3803	26.424225622263414	25.980066555431325	26.015015633113254	24.832832648784336	25.596790916781288	25.853474682616273	25.802970430776945	25.503433292342763	25.964769332014036	25.815174908004501	27.240508569660335	27.582418063032033
protein_1292	C3STD7;A0A0A1A6F5	Formate C-acetyltransferase	pflB	1.32202	0.0131505	UP	1.34553	0.0118426	UP	1.26026	0.0172771	UP	1.28376	0.0155788	UP	Cluster -1447	20	25.3409	25.0009	24.4879	26.5957	23.8761	24.0697	24.1497	21.9096	24.2878	24.2746	25.2965	26.5428	26.6806	27.0046	26.1959	24.8901	25.1411	25.1267	24.8987	24.9361	25.773760787210705	25.338317703040921	24.582212401058026	26.298607755973936	23.575643455090365	24.105032725636029	24.059363771751823	21.007068067755213	24.327341296319911	24.191982857268247	25.441074087088722	27.140424706195567
protein_1623	C3TGA2	ATP-dependent lipid A-core flippase	msbA	0.143777	0.822511		1.11976	0.0930907		1.25884	0.0615516		2.23482	0.00232643	UP	Cluster -1447	20	19.1021	18.0214	16.795	15.669	17.9269	17.4069	16.6993	18.8142	16.2043	17.6709	18.9459	19.7771	20.0693	20.024	19.8723	17.8921	18.0055	18.1849	18.1974	20.81	20.030987264418805	18.488692959696742	16.95857910871538	15.680257867516662	17.678151702855729	17.616250883851251	16.764105733067151	18.154618874455007	16.387566372686084	17.638344201173638	19.44909623966144	21.337251342426857
protein_574	A0A0H0RAE7	Transaldolase	tal	0.115841	0.279976		0.0531056	0.615844		1.25619	4.09076e-10	UP	1.19345	9.36052e-10	UP	Cluster -1447	20	28.0359	28.0287	27.9913	27.935	27.9348	27.8954	27.9108	27.6892	27.9816	27.8696	29.3303	29.16	29.1927	29.0712	29.1388	29.1384	29.162	29.2544	29.1121	28.9606	28.317805662742927	28.318821875025247	28.035092165397689	27.692019009289428	27.621131206709375	27.907774921184576	27.810124315761183	26.84090785665687	27.998385751958743	27.769531887929926	29.414069377961908	29.63099237242648
protein_1194	C3SPP7	Aspartate-semialdehyde dehydrogenase	asd	0.684596	0.00516828		0.140812	0.521552		1.25618	1.54145e-05	UP	0.712397	0.00388614		Cluster -1447	20	23.2877	23.4105	23.2894	23.5975	24.2275	22.7229	22.8861	22.5777	23.2927	22.9102	24.161	24.2541	24.4763	24.3404	24.1429	23.9386	23.8225	23.9941	24.0044	24.911	23.779383444371401	23.747660386485563	23.395586549204321	23.269135827147991	23.9044934969093	22.763035495901946	22.796755856946795	21.647740790044956	23.335173703755832	22.826261536780866	24.359027421476579	24.920355531597533
protein_2538	W8TEJ5	Tat proofreading chaperone DmsD	dmsD	0.809755	0.344056		-0.979695	0.255015		1.25463	0.149455		-0.534824	0.529109			19	16.2245	17.5358	17.089	16.064	13.0798	15.5281	16.4553	12.1628	16.2299	15.5681	16.6227	15.6707	15.2242	14.5722	15.2291	17.0292	17.0666	15.264	15.3016	17.5559	17.056500127599524	17.966595572469277	17.24441029379128	16.402833873301951	12.971345960172879	15.738142410984185	16.537797765080992	11.692550121283794	16.3942181606585	15.506335477563512	17.042118903198418	17.375489184966767
protein_1191	C3SPA7	DUF2500 domain-containing protein	yhhM	0.401327	0.10668		-0.138456	0.565339		1.25453	4.67178e-05	UP	0.714747	0.00725543		Cluster -1447	20	20.0873	20.8184	20.6594	21.2839	20.3938	19.3969	20.5235	20.1683	20.3824	20.7651	21.5913	21.5412	21.4234	21.2294	21.0311	21.4591	21.4414	21.5194	21.712	21.377	20.842015503272972	21.248837959326714	20.832371121737999	21.074871531010857	20.078168793348617	19.512120460146253	20.5213929933104	19.253563372887935	20.483791406943851	20.739773112195259	21.953642944741702	22.535857135119432
protein_1485	C3T5S7	Zinc import ATP-binding protein ZnuC	znuC	1.64758	1		1.30923	0.000682469	UP	1.25141	0.00102178	UP	0.913068	0.0105744		Cluster -1447	11	15.7994	15.7829	15.6707	14.5173	16.374	13.8042	13.9955	13.9716	14.0412	14.094	16.5557	16.3789	16.8309	16.6601	16.2841	14.5996	15.1626	14.5175	16.3302	15.5536	16.648051370077038	NaN	NaN	14.829554278715165	NaN	NaN	NaN	NaN	NaN	NaN	NaN	18.085285719999963
protein_2134	J7QIY1	Xaa-Pro dipeptidase	pepQ	0.186781	0.331755		-0.0244449	0.897596		1.24966	2.80239e-06	UP	1.03843	2.81372e-05	UP	Cluster -1447	20	24.9564	24.3849	24.4858	23.7029	24.8408	24.309	24.1003	24.1396	24.6801	24.208	25.6374	25.4293	25.4464	25.4442	25.6056	25.5121	25.4553	25.5794	25.5423	25.5961	25.392617260568745	24.722487933852129	24.580629852347663	23.404158307128895	24.540292716498524	24.343996370888185	24.00937108012727	23.234845564635659	24.719348986680462	24.124976907259221	25.78467062050041	26.030693239386281
protein_159	A0A066Q8W5	1,5-anhydro-D-fructose reductase	afr	0.912986	1		0.571353	0.31014		1.24879	0.0347561	UP	0.907156	0.114542		Cluster -1447	13	15.7143	15.5451	16.0001	16.0853	16.4614	14.9716	14.8068	15.3383	15.0595	15.065	16.8999	16.9258	16.4194	16.7786	17.3182	15.9965	16.7084	18.3782	16.8109	13.5912	16.587099189442945	NaN	NaN	NaN	NaN	15.185657520221131	NaN	NaN	15.240773447401834	NaN	17.362407045907485	18.612854462384163
protein_526	A0A0H0FQF8	Thiamine import ATP-binding protein ThiQ	thiQ	0.292954	1		0.192348	0.408231		1.24568	3.20522e-05	UP	1.14507	8.29839e-05	UP	Cluster -1447	10	13.2644	14.3562	14.4533	14.7226	14.5747	13.8042	13.9955	13.9716	14.0412	14.094	15.5693	15.4994	15.4968	15.0786	15.4525	14.7172	15.1559	15.3528	15.2856	15.6233	14.085937127337518	NaN	NaN	NaN	NaN	NaN	NaN	NaN	NaN	NaN	15.989569681209568	17.216992095525065
protein_1300	C3SU02	tRNA N6-adenosine threonylcarbamoyltransferase	tsaD	0.453231	0.44875		0.261027	0.660935		1.24281	0.0477453	UP	1.05061	0.0893615		Cluster -1447	20	19.8076	17.5855	17.936	20.4726	20.4839	18.9905	18.9131	19.9204	17.1115	19.0839	18.8275	20.5671	20.7794	20.9131	20.4515	19.7906	20.0212	19.903	20.0379	20.4807	20.687019275177754	18.051601940195781	18.095247627217049	20.360342369773004	20.154096185461139	19.145320215635181	18.959625615343001	19.12462115105842	17.258797876963186	19.068788772411867	19.304033299356281	21.902378132463898
protein_261	A0A066RG67	Deferrochelatase/peroxidase	ycdB	2.55167	4.62314e-07	UP	-0.207362	0.543611		1.23388	1		-1.52515	0.000241621	DOWN	Cluster -1445	12	16.7893	17.6656	17.7413	17.6183	16.0078	14.2962	14.5627	15.2985	13.8781	15.0285	15.8607	15.7698	15.4018	15.4236	15.7406	15.0206	15.8377	16.123	15.9083	16.3436	17.640455370397753	18.103618217413633	17.900369192337614	NaN	15.885157740364114	NaN	NaN	NaN	14.05061817845165	14.974257727629928	NaN	17.46997879673334
protein_2422	W8SP67	tRNA-specific 2-thiouridylase MnmA	mnmA	0.282073	0.235495		-0.312977	0.190034		1.232	4.17184e-05	UP	0.636947	0.0125321		Cluster -1447	20	23.1708	23.4411	23.3961	22.7562	22.5468	23.3227	22.2903	22.4406	23.4065	22.4405	23.8333	23.553	23.6111	23.7065	23.7917	24.1001	24.0235	24.2537	24.0465	23.6369	23.679638676982215	23.781938165692335	23.508628894145303	22.419692637739871	22.216355639862314	23.370925054910991	22.207982250069335	21.509204854981832	23.455019203991561	22.361561751302848	24.04636477385559	24.239842535635869
protein_1917	E2QLK8	Cardiolipin synthase A	cls	-1.02213	1		2.96403	0.000103404	UP	1.23194	0.0547938		5.2181	6.84151e-08	UP	Cluster -1447	14	15.1085	13.7788	11.9107	14.8678	13.8318	14.7185	15.1289	14.2881	15.5497	14.923	17.3298	19.3047	19.7457	19.5369	19.671	14.3722	16.5708	16.2497	16.2994	17.2759	15.99587996740903	NaN	12.071965072954031	15.066295251000685	NaN	NaN	NaN	NaN	NaN	14.87772028917391	17.802690279764768	20.975280414168349
protein_1323	C3SUV7	Hydrogenase 2 accessory protein	hybG	3.07858	1		-1.41245	0.0357959	DOWN	1.22589	1		-3.26514	5.36636e-05	DOWN	Cluster -1445	8	18.0244	16.3843	15.8596	16.9903	18.0409	13.8042	13.9955	13.9716	14.0412	14.094	16.2115	12.8199	12.6918	13.058	14.1926	16.2466	15.876	13.4548	15.4673	14.9913	NaN	NaN	16.024810695554308	NaN	NaN	NaN	NaN	NaN	NaN	NaN	16.601177376614803	14.539183049732388
protein_1657	C3TI22	UvrABC system protein B	uvrB	0.354948	0.452539		0.993847	0.045315		1.22437	0.0162731	UP	1.86327	0.000773748	UP	Cluster -1447	20	20.0652	18.0853	19.6469	20.1193	19.4059	19.2356	18.1837	20.5649	19.3213	18.2424	20.4722	21.527	21.6154	21.7916	21.2328	20.4433	20.1076	20.0157	19.6859	21.4172	20.910265313011031	18.542364656766082	19.813165112190699	19.973163559847528	19.07640216143847	19.373971383716071	18.212512486611249	19.724263363486386	19.453265508967593	18.228231912770852	20.915631031092374	22.744193684631217
protein_1040	C3SFB2	UDP-N-acetylmuramate--L-alanyl-gamma-D-glutamyl-meso-2,6-diaminoheptandioate ligase	mpl	0.511914	0.0468545		0.203948	0.406589		1.22215	7.42207e-05	UP	0.914182	0.00126989		Cluster -1447	20	22.5246	22.3173	22.3301	22.0398	22.8571	21.7614	21.8054	22.2235	22.0048	21.7143	23.1483	23.2323	23.5354	23.6215	23.1023	22.8483	22.7754	22.9711	22.8141	24.2112	23.083662963721228	22.677445376027595	22.46551100001378	21.705712784188769	22.518945826717072	21.835507355513638	21.747331782234287	21.282407722903464	22.072891747889695	21.654292472157991	23.39136574679798	23.969210734173728
protein_605	A0A0J3WM37	Acetyltransferase	argA_2	0.235869	0.747698		0.570426	0.439797		1.21865	0.108616		1.5532	0.0452067	UP	Cluster -1447	20	18.0914	17.5243	15.7444	17.2855	14.0081	17.392	16.7393	13.8647	16.2217	17.2565	18.3862	17.1971	18.2485	18.2863	18.3016	18.4098	18.1763	16.1583	17.3109	17.5122	18.988605088297138	17.972479511224893	15.90253763465155	17.440440155045629	13.828989310827662	17.603742238069028	16.806350744326696	13.298621088530588	16.409462207225065	17.209996825115073	18.860771463763534	18.845931637196397
protein_284	A0A066RN61	Acyl-coenzyme A dehydrogenase	fadE	2.14101	0.00268135	UP	1.38137	0.037733	UP	1.2185	0.0634231		0.45886	0.466096		Cluster -1447	19	17.9421	18.1553	17.0801	19.6681	19.236	16.4857	17.0754	14.9	17.5486	15.367	18.0523	19.0551	19.1477	18.9126	19.2081	17.4516	17.3592	15.5888	17.8864	19.1832	18.86402009262504	18.615555644078579	17.243583105672418	19.731557361001428	19.018010232185826	NaN	17.139881053033879	14.278899504224077	17.739823452328672	15.329354886715228	18.548303030619262	20.655912188847228
protein_726	A0A2X5QFL1	DNA replication terminus site-binding protein	tus	2.15129	1		0.912678	0.0483992		1.21705	1		-0.0215597	0.960677			8	15.6985	16.0158	16.1404	16.2848	16.5235	13.8042	13.9955	13.9716	14.0412	14.094	14.6982	16.1939	16.7537	16.6021	16.3073	13.9103	15.2209	14.7333	15.1699	16.9574	16.564917563482801	NaN	NaN	16.564277530635344	NaN	NaN	NaN	NaN	NaN	NaN	15.166857424405036	17.898261857845313
protein_2206	J7QXW1	Riboflavin biosynthesis protein RibD	ribD	-0.0615437	0.856543		0.106594	0.754418		1.21502	0.00193503	UP	1.38315	0.000631196	UP	Cluster -1447	20	22.5007	22.332	21.9069	20.3834	22.9054	22.0069	21.893	22.4293	21.9379	22.0689	23.3484	23.3146	23.4163	23.5208	23.3439	23.1502	23.1222	22.9199	23.1842	24.0347	23.060333409067493	22.692346831423588	22.042528884007943	20.04948378901566	22.567210883333786	22.081305740294667	21.83507440515859	21.488146506660279	22.006182203758495	22.009118774890485	23.591798653388931	24.052031388553761
protein_88	A0A037YP00	Oxygen-dependent coproporphyrinogen-III oxidase	hemF	0.770671	0.0187264		-0.79115	0.0162017		1.21497	0.000707648	UP	-0.346852	0.260332		Cluster -1450	20	17.9136	18.3709	17.6005	17.4196	18.7293	16.7316	17.693	16.8354	17.6602	17.2603	17.9233	17.5752	17.5109	17.3761	17.9141	18.7042	18.7044	19.142	18.126	17.5787	18.83521248991001	18.830793706988814	17.763620868506269	17.483257626152767	18.511208684224563	16.945528423966113	17.757334662280986	16.214630274621538	17.851177446675489	17.222384559250987	18.418556783897145	19.17581680533031
protein_119	A0A061KWR9	5-formyltetrahydrofolate cyclo-ligase	fau_1	0.457522	1		-1.43319	1		1.21471	1		-0.676002	1			9	14.6072	15.1594	15.2501	15.3097	15.6389	14.5158	14.7066	15.1233	14.6478	14.6842	12.217	14.9272	14.7665	15.0771	15.5975	16.2522	15.6763	15.1111	15.4973	17.2144	15.39683553506962	15.582450744643559	NaN	NaN	NaN	14.727973618937421	14.796872082768804	NaN	NaN	NaN	12.599192244305934	NaN
protein_862	A0A797LQP3	Oligopeptidase A	prlC	0.266543	0.134157		0.275307	0.122579		1.21356	1.13341e-06	UP	1.22233	1.02744e-06	UP	Cluster -1447	20	24.7506	24.4944	24.2192	24.501	24.8512	23.9783	24.1927	24.2603	24.4769	24.5755	25.4646	25.7661	26.0076	26.0634	25.6263	25.3611	25.4721	25.3214	25.4686	25.9283	25.183262882199354	24.831876816549055	24.313418213092561	24.203960019028443	24.550833675556287	24.013652084643041	24.102373767767599	23.357871799854433	24.516510982781536	24.492835200254831	25.60909968226774	26.363606198634979
protein_22	A0A024L0T8	Ethanolamine utilisation EutQ familiy protein	eutQ	0.384147	0.28434		-0.276716	0.437058		1.21352	0.00261501	UP	0.552661	0.129735		Cluster -1447	19	16.4509	16.203	16.757	15.88	15.9893	16.8753	15.7661	15.9494	15.9333	14.8353	17.2565	16.8767	16.4764	17.2074	16.2263	17.2131	17.7703	16.8888	17.491	16.0639	17.324964559841639	16.64427879243582	16.913211998400577	16.107200725826925	NaN	17.085764968643353	15.839179178596643	15.421446861756705	16.113029920001093	14.783540550478417	17.712749314609635	18.55362179485828
protein_2417	Q9R2L8	Glucosyltransferase	waaG	1.34636	0.0374295	UP	2.21641	0.00163193	UP	1.21351	0.0579639		2.08357	0.00267579	UP	Cluster -1447	18	16.7896	15.9463	14.7243	14.2915	14.2131	13.9378	14.3108	13.9577	14.2923	12.7346	16.1393	16.9359	17.7268	18.3131	17.2677	13.9697	15.636	14.8657	13.8827	16.9466	17.613949134909713	16.375791204925296	14.880678829948147	14.650984399728982	14.113522424777265	NaN	14.395186004458703	NaN	14.454125758744313	12.671578659440515	16.552256316746643	18.644194281806321
protein_596	A0A0J3V940	Chromosomal replication initiator protein DnaA	dnaA	0.827226	0.00995102		0.776199	0.014566		1.21076	0.000515132	UP	1.15974	0.000765801	UP	Cluster -1447	20	20.56	20.0869	19.7928	21.1527	20.8672	19.3155	19.8189	19.5655	19.8018	19.8217	21.409	21.6398	21.7606	22.1432	21.3056	20.553	20.7131	20.7274	20.4236	21.9602	21.345305137909769	20.526292553300472	19.965945874363449	20.962908004782296	20.548022254578413	19.436509649266295	19.825065513358094	18.670895479897951	19.911051958098501	19.80086167638548	21.796512097214592	22.697179116712125
protein_1563	C3TBZ2	Enoyl-[acyl-carrier-protein] reductase [NADH]	fabI	-0.0233249	0.903159		0.165098	0.393884		1.20899	4.85938e-06	UP	1.39742	7.02154e-07	UP	Cluster -1447	20	26.452	25.8474	26.0769	25.1307	25.8627	25.8857	25.8569	26.0451	25.7933	25.9055	26.9246	27.1835	27.4014	27.5424	27.3049	27.0816	26.9549	27.0954	27.047	27.3525	26.820547532900019	26.171969166188727	26.15528675263333	24.865008265798579	25.555398737245756	25.918355866904392	25.767779547189818	25.161465950027541	25.831518422889523	25.820923561891572	27.035138019924702	27.720846053683587
protein_1989	J7Q617	Pantothenate synthetase	panC	0.201281	0.200716		0.39867	0.0169153		1.20485	2.53096e-07	UP	1.40224	2.70835e-08	UP	Cluster -1447	20	23.6391	23.2787	23.328	23.5849	23.1678	23.2818	23.2629	22.7792	23.3221	23.3462	24.4404	24.8418	24.9506	25.096	24.681	24.5117	24.2962	24.34	24.341	24.5276	24.119051256191796	23.615350864238604	23.430935090847242	23.263590390257338	22.850993580427808	23.318038318073967	23.17050775968422	21.851556466126521	23.361836600788717	23.260232985357646	24.627340849398742	25.494166529329171
protein_555	A0A0H0LX37	Flagellar biosynthesis protein FlhA	flhA_2	0.873554	1		0.486321	0.390588		1.20305	0.043009	UP	0.815813	0.157211		Cluster -1447	14	19.3889	19.5051	19.5244	18.7903	19.7183	18.4132	18.1022	19.4977	17.9631	18.5829	19.4897	18.9477	21.0557	20.9559	20.557	19.0115	19.3774	18.4528	19.5985	22.1342	20.263021564405381	NaN	NaN	NaN	19.389572525251388	NaN	18.146981275564059	18.69104146284927	18.109545024611855	NaN	19.96392336090457	20.257588111019295
protein_2290	J7R5E9	Glutathione synthetase	gshB	0.184983	0.322768		0.0407847	0.825178		1.19514	3.44863e-06	UP	1.05094	1.73297e-05	UP	Cluster -1447	20	22.9468	22.6097	22.8409	23.1636	22.4975	22.7686	22.7277	21.9577	23.0988	22.5809	23.7662	23.8802	23.7638	23.8552	24.048	23.8653	23.7844	24.0464	23.8333	23.5798	23.462216224245939	22.9524616473186	22.956178740744363	22.825254161896094	22.165093947303927	22.820275858752577	22.64834803581584	21.025786664496803	23.149931527379547	22.504313233544515	23.98408470260409	24.573988880616056
protein_2150	J7QND8	Glutamine--tRNA ligase	glnS	0.96228	0.016433		0.977672	0.0150229		1.19305	0.00414723	UP	1.20844	0.0037765	UP	Cluster -1447	20	23.2398	22.4656	22.2304	22.8671	23.1165	21.8058	21.841	21.535	22.0126	21.9136	22.9826	24.0662	24.4214	24.5736	23.9179	22.6306	22.5601	22.7281	22.5329	24.6215	23.781287716663599	22.818350007285979	22.35809676963687	22.528119593698712	22.77918864281402	21.871722575161282	21.774862849343727	20.598138121280641	22.074626037382327	21.847507475575917	23.216653759962494	24.786691961137191
protein_585	A0A0H0RU67	RNA polymerase-associated protein RapA	rapA_1	0.798023	0.192147		0.974862	0.11514		1.18974	0.0584351		1.36658	0.0321969	UP	Cluster -1447	20	20.193	19.4722	18.837	18.9162	19.5781	19.032	18.9568	16.8911	18.3219	19.8046	18.8064	21.0628	21.4569	21.5229	20.9804	18.9672	19.1516	20.054	19.2681	21.5141	21.07003728723263	19.937865875018993	18.996709317524736	18.801181332950691	19.247814427703126	19.185334003867304	19.001951302023169	16.091469891248945	18.468060499429232	19.789718300155489	19.28096215698287	22.389400454250165
protein_2326	J7R9I7	Glutamate synthase	gltD	0.574353	0.0174326		-0.255733	0.259261		1.18709	3.7752e-05	UP	0.357004	0.121231		Cluster -1447	20	20.5326	21.1165	20.5073	21.0571	21.421	20.3316	19.9032	21.0901	20.2066	20.2313	21.208	21.4356	21.0672	21.3382	21.3706	21.4593	21.4851	21.3434	21.3609	22.0496	21.277413637689094	21.544057002945248	20.679793026338189	20.842067925505887	21.105892271819336	20.44519251171009	19.898681401409764	20.170417536818537	20.305983787063401	20.204669881998413	21.562494454155107	22.411172614971402
protein_644	A0A1L4SEZ3	DNA-specific endonuclease I	endA	0.783976	0.0307056		-0.351672	0.307032		1.18271	0.00234107	UP	0.0470621	0.889693		Cluster -1447	20	18.4754	18.8617	18.8043	18.2081	19.9491	17.9102	17.3644	18.4864	18.2895	18.3281	19.5438	19.0924	18.6653	18.4621	18.7702	18.8745	18.8728	19.2995	18.9599	20.2854	19.395455185711935	19.333670319392798	18.964214246205113	18.169652053680103	19.66396195032269	18.10564102634596	17.428817731145063	17.781701006806674	18.460879774489506	18.301631494884671	20.048922882983895	20.593578578532501
protein_2094	J7QF22	Formate-dependent phosphoribosylglycinamide formyltransferase	purT	0.249406	0.538959		0.636814	0.127084		1.1822	0.00817591	UP	1.56961	0.00094382	UP	Cluster -1447	19	17.0209	17.6066	16.7014	17.314	17.8613	17.3576	16.8121	17.3527	16.9787	16.7562	17.446	19.2094	19.6015	19.3898	18.7057	17.7732	17.919	18.0096	17.7759	19.6907	17.944643438071992	18.068080227238511	16.865431228115892	NaN	17.639584482035549	17.571723021504287	16.876732759135407	16.726271386473119	17.1694259361348	16.719656199603797	17.943763058967939	20.805334844887767
protein_2021	J7Q886	Assembly protein	asmA	-0.00109449	0.997252		0.181424	0.569779		1.17954	0.00140377	UP	1.36206	0.000382198	UP	Cluster -1447	20	21.5663	21.1907	21.0544	20.0433	20.9987	20.9473	21.2517	21.2765	20.6491	20.7342	21.5273	22.456	22.7468	22.9004	22.0332	22.4855	21.8675	21.7937	21.6382	22.9716	22.242695616675416	21.597258581331928	21.220291997144866	19.78467350143578	20.678247617685294	21.051393703742011	21.231117620660164	20.334162949594976	20.738303493949793	20.698743830103197	21.833029582498469	23.320282204249935
protein_686	A0A234XPQ8	5-methylcytosine restriction system component	BON72_12165	0.0622079	1		-2.57633	1		1.17853	1		-1.46001	1			7	14.4385	14.7318	14.8469	14.9649	15.1107	14.5241	14.4556	15.4473	14.2804	15.0743	13.4352	13.4691	13.1256	13.3448	13.4181	15.6214	15.9683	16.2793	15.1207	16.6847	NaN	15.148639432283762	NaN	15.388659760627258	NaN	NaN	NaN	NaN	14.428176945080988	14.998070302960905	NaN	NaN
protein_2397	Q7BB48	Hypothetical lipoprotein YghG	yghG	-0.173295	0.424646		-0.13427	0.534727		1.17831	2.75846e-05	UP	1.21734	1.87313e-05	UP	Cluster -1447	20	20.468	20.6069	21.1659	21.3247	20.1555	20.9846	21.1083	20.4612	21.0508	20.9825	22.0478	21.9362	21.9783	22.094	21.7513	22.35	22.2265	22.2522	22.0908	21.5595	21.165097199088603	21.020233987893388	21.33459993212854	21.080115192328691	19.838060141098939	21.09183014853356	21.092944579702525	19.523882230564507	21.143191974563088	20.950045647780112	22.367153081835855	22.830979672510807
protein_1894	E2QK76	Aspartate ammonia-lyase	aspA	0.822797	0.000284521		0.834577	0.000246843		1.17436	4.88585e-06	UP	1.18614	4.29657e-06	UP	Cluster -1447	20	27.8336	27.3607	26.9868	27.3369	27.3508	26.6086	26.558	26.3138	26.6136	26.6606	27.9189	28.7135	28.719	28.889	28.5589	27.5931	27.6627	27.594	27.6867	28.09	28.157816692586803	27.66834421998205	27.04790930619961	27.084421966866124	27.040614697907845	26.630915285900194	26.462848212529266	25.445439649261026	26.641412924636953	26.568220104941425	28.015295277566882	29.216237850060701
protein_319	A0A093D7M5	Ribose import ATP-binding protein RbsA	rbsA_3	-0.191345	1		2.03538	0.00557515	UP	1.17127	1		3.398	5.29794e-05	UP	Cluster -1447	11	15.7138	13.0095	12.9371	16.2779	13.2637	14.4223	14.0401	14.6372	15.3843	13.675	15.3881	18.2147	18.1868	18.1801	18.2225	15.4302	15.4168	15.5788	15.6404	15.949	NaN	13.451095176322644	13.099209715390069	16.565012799914733	NaN	NaN	NaN	NaN	NaN	13.624532749977165	15.839442478467445	19.914812113470742
protein_784	A0A5E9S665	Toxic metabolite efflux MATE transporter YeeO	yeeO	1.0699	0.149062		-3.14101	1		1.17083	0.116352		-3.04009	1			11	17.7673	17.7066	17.5896	17.7148	18.1827	17.1844	16.3733	17.275	18.5357	14.2431	15.6664	17.041	13.6106	14.8914	12.5512	17.8695	17.8334	17.9716	17.9235	17.8676	18.642464247650882	NaN	17.749666507955457	17.947956486904555	NaN	17.397415601018466	16.44881966720865	NaN	18.717298217554116	14.194687610784412	NaN	18.723697603200609
protein_1874	E2QIP2	ATP-dependent endonuclease	ybjD	-0.744136	0.226163		2.11569	0.00220305	UP	1.17082	0.0641378		4.03064	2.24043e-06	UP	Cluster -1447	18	16.3382	13.8138	14.9453	14.7866	13.8661	15.2717	15.3034	15.8835	15.669	15.343	17.8986	18.7838	19.1866	19.238	18.7963	16.1856	17.0148	14.6432	16.4662	19.0149	17.214343977627134	14.256370879384058	NaN	15.010383864137886	13.713641047816298	15.482896169135351	15.376732490669506	NaN	15.849898621536381	15.292594844627661	18.357946695271217	20.460495192479723
protein_440	A0A0C3HI53	DUF1190 domain-containing protein	yjfM	1.72848	1		-0.949778	1		1.1596	1		-1.51866	1			8	15.6205	15.6264	15.7335	15.7047	15.8638	13.8042	13.9955	13.9716	14.0412	14.094	13.0764	14.873	14.3416	14.6105	14.0541	13.7484	14.5679	15.4062	16.182	15.7998	16.410199573420435	16.051242934271134	NaN	NaN	NaN	NaN	NaN	NaN	NaN	NaN	13.46188866443282	16.590967087313643
protein_619	A0A152ZT26	Glucose-1-phosphate thymidylyltransferase	rmlA	0.179824	0.234246		-0.287674	0.0644872		1.15917	2.60665e-07	UP	0.691671	0.000162466		Cluster -1447	20	23.8778	23.6441	23.7466	24.2325	24.1525	23.6407	23.5418	24.0096	23.9447	23.6177	24.7747	24.397	24.662	24.6162	24.6619	24.7861	24.8183	24.9782	24.8049	25.1627	24.34154974230615	23.981024086001852	23.845841204554983	23.920835568408677	23.844478919661139	23.674140458041759	23.447920452997121	23.08756444097623	23.982581436155172	23.53151728509043	24.946294596215907	25.030369704902668
protein_1154	C3SLR2	Small heat shock protein IbpA	ibpA	-0.754258	0.0133537		-0.196828	0.483534		1.15775	0.000520597	UP	1.71519	6.74332e-06	UP	Cluster -1447	20	23.004	22.6684	22.6274	21.0465	22.7961	23.1186	22.9877	23.6632	22.9082	23.236	24.3631	23.8594	24.2074	23.9382	24.3503	24.3199	24.3469	24.4755	24.1876	24.3725	23.505295097561799	23.007297225983617	22.736934482857148	20.713073489354681	22.468542758981538	23.163073940167372	22.901954596921673	22.732106049785845	22.953909795679536	23.154669450451962	24.570004906167235	24.537477665785147
protein_736	A0A376Y885	Exodeoxyribonuclease I	sbcB	-0.101493	0.701714		-0.0551861	0.834791		1.15668	0.000313884	UP	1.20298	0.000211854	UP	Cluster -1447	20	20.9397	20.5814	21.0805	21.7104	21.8749	21.3929	21.0529	21.9484	21.2784	21.0217	22.6083	21.9123	22.7182	22.703	22.26	22.6862	22.45	22.4578	21.9565	22.9271	21.584753538133338	20.976288228875738	21.240580042627414	21.429557123387525	21.548287929947193	21.491435067482602	21.023656438776698	21.001925951471694	21.363407160398417	20.981289819765458	22.8948140986565	22.735731586353044
protein_85	A0A037YM05	tRNA-modifying protein YgfZ	ygfZ	0.0212979	0.947367		0.189075	0.559706		1.15579	0.00188291	UP	1.32357	0.000579142	UP	Cluster -1447	20	23.6234	23.2766	23.5745	23.0506	22.0661	23.3809	23.2696	22.2174	23.354	23.2628	24.3843	24.4143	24.3428	24.472	24.5955	24.5095	24.5556	24.6287	24.4527	23.1171	24.114298895971086	23.613730662460803	23.680407129370561	22.722728075129869	21.743428257220618	23.420761950739351	23.179997886313387	21.287583432917781	23.396200219635546	23.178674439029653	24.581643535765735	25.079698326096032
protein_774	A0A4D0GHN4	3-ketoacyl-CoA thiolase	fadI	0.594044	0.118834		0.502793	0.182661		1.15483	0.00511505	UP	1.06358	0.00886809	UP	Cluster -1447	20	18.2227	18.1768	17.8788	16.7471	18.227	17.2949	16.6894	17.7485	17.36	17.1896	17.7702	19.1811	19.3518	19.4321	18.8353	18.3782	18.11	18.1425	17.9226	19.503	19.149927187182609	18.64097602773246	18.042699263948165	16.779911681145968	17.99189657659122	17.507114810660092	16.753934887939742	17.105755083149166	17.547354721662522	17.154857656071499	18.270690899956094	20.759653919309848
protein_2025	J7Q8H6	Cytochrome c biogenesis ATP-binding export protein CcmA	ccmA	0.346234	1		-0.0853611	0.897749		1.15305	0.0951906		0.721453	0.285106			15	16.084	15.4182	15.3006	15.6131	14.52	16.0418	15.2139	13.4247	15.4179	15.1064	16.2781	16.0899	15.9511	16.1857	16.0383	18.1318	14.1944	14.1803	17.1534	17.3101	NaN	15.850460345447486	NaN	NaN	14.407314242073408	16.252088830492443	NaN	12.948843548955219	NaN	15.046100845028803	16.702149683029099	17.792927522716894
protein_436	A0A0C2K9J7;A0A146IEV7	dTDP-glucose 4,6-dehydratase	rffG;rmlB	0.545939	0.57651		-0.981265	0.320103		1.1456	0.248066		-0.381602	0.695611			18	15.8038	15.2554	14.5665	16.2058	17.9943	15.8365	13.231	18.0389	13.5165	16.4731	16.1873	14.8143	15.3786	15.4382	16.0993	16.3903	14.4731	15.2462	16.8727	19.8418	16.64545297782605	15.688583620617592	14.721851642519013	16.520456012185026	17.876037247461365	NaN	13.311691559559687	17.556362352790153	13.684288392163541	NaN	16.615452909794168	16.514587701850942
protein_558	A0A0H0LYH7	TDP-N-acetylfucosamine:lipid II N-acetylfucosaminyltransferase	rffT	1.21726	1		0.203184	0.800982		1.14559	0.16626		0.131515	0.870324			11	15.8545	13.7563	13.0066	15.7488	16.4982	11.697	13.8235	14.7917	14.5108	13.9551	13.6513	15.3793	15.9656	15.7984	14.7275	15.4842	14.0054	17.3833	14.0448	13.5884	NaN	NaN	13.169710522370284	NaN	NaN	11.908917960352797	NaN	NaN	14.65445142872062	NaN	14.011471877737508	NaN
protein_1127	C3SK47	Uridine phosphorylase	udp	0.631689	0.00594221		0.162159	0.434357		1.14496	2.27586e-05	UP	0.675425	0.0036919		Cluster -1447	20	25.9152	26.0618	25.8971	26.6174	25.8649	25.4508	25.5078	24.8705	25.6966	25.6721	26.6899	26.7975	26.7867	26.7737	26.6857	26.7022	26.7632	26.8566	26.7351	25.8655	26.298013844580119	26.390757904693015	25.980172107753358	26.345704213961849	25.558781238740945	25.485778675506932	25.419832604766775	23.983610037615446	25.736854216482119	25.589112629835146	26.805926219577636	27.346812618723348
protein_41	A0A024L9E1	Protein FixA	fixA	1.6323	0.0255406	UP	-1.12053	0.112065		1.14302	0.105524		-1.60981	0.0273673	DOWN	Cluster -1450	16	13.5117	14.8387	15.1154	15.0979	16.6981	14.7072	13.3475	10.4841	13.9086	14.653	12.7173	13.6316	13.4699	13.3955	13.9985	13.6865	14.8959	15.5692	14.474	14.1899	14.238471916234611	15.241756035417231	NaN	15.664572281591347	16.68699286789775	14.909930575357754	13.438207068398031	10.123681714114754	14.034489485740671	14.563851677082731	13.021994953030898	15.32626093813667
protein_735	A0A376UN19	CPS-53 (KpLE1) prophage protein	yfdQ_2	-0.264698	0.154823		-0.372141	0.0512402		1.13516	5.15043e-06	UP	1.02771	1.77301e-05	UP	Cluster -1447	20	23.7697	23.8792	24.0739	23.7536	24.5087	24.061	24.1476	24.801	24.1059	24.1929	25.2294	24.9164	25.1275	24.9346	24.9156	25.4742	25.2632	25.1733	25.2834	25.7901	24.217632840677503	24.216662947850306	24.170334844379372	23.449339658165865	24.206501266930861	24.094753135048709	24.054795062458812	23.888433359135313	24.144094393221707	24.108382341262057	25.386525284276242	25.531187366247604
protein_1562	C3TBY2	ATP-binding protein of peptide transport system	dppD	-0.0525005	1		2.6268	7.27894e-06	UP	1.13293	1		3.81223	4.15066e-08	UP	Cluster -1447	8	13.7659	13.8641	13.8547	14.0448	14.1144	13.8042	13.9955	13.9716	14.0412	14.094	16.3518	18.2111	18.0796	18.2573	17.8053	14.8148	14.7701	13.9756	14.9933	17.0173	NaN	NaN	NaN	NaN	NaN	NaN	NaN	NaN	NaN	NaN	16.852705422230851	19.87052531715738
protein_433	A0A0C2K2M1	EptB protein	eptB	-0.588993	0.281719		-0.553809	0.310562		1.1321	0.0468712	UP	1.16728	0.0410931	UP	Cluster -1447	20	17.5976	17.8195	17.9684	17.737	15.1533	17.8993	18.3597	16.0469	18.6031	18.3117	19.1355	18.0779	18.0863	17.7993	19.0131	19.2647	18.942	19.4976	19.0473	18.1296	18.525078386765127	18.283897272164502	18.132294878094761	17.76792255921433	14.917082989331323	18.11143575888682	18.42425118837188	15.402735631498208	18.790194474114209	18.277204749414349	19.636276605988151	19.655047097772027
protein_2472	W8T0N9	Tryptophanase	tnaA	0.381994	0.060238		0.57147	0.00766819		1.1292	1.27199e-05	UP	1.31867	1.73469e-06	UP	Cluster -1447	20	29.2065	28.2863	28.4669	28.1786	28.4826	28.0861	28.0189	28.0561	28.3222	28.2276	29.398	30.029	29.9216	30.0263	29.8392	29.0879	29.1623	29.1834	29.1554	29.7679	29.471094102772074	28.569003709273826	28.503676954926885	27.939235708812092	28.16694912728882	28.095042982239168	27.9166416486533	27.216763893749977	28.334876958505607	28.124853238598142	29.476760843974631	30.487366540110788
protein_2267	J7R3L4	DNA ligase	lig	0.638337	0.0332053		0.542424	0.065737		1.12756	0.000706124	UP	1.03165	0.00153206	UP	Cluster -1447	20	22.768	22.3674	22.3741	21.7899	22.0064	21.3991	21.2677	22.3815	22.0697	20.9961	22.8416	23.3902	23.4356	23.5536	23.243	22.583	22.7198	22.719	22.2098	23.5203	23.347296178094954	22.735914417946425	22.516892227584719	21.465183295504215	21.668764895454398	21.480883811308676	21.217472664055805	21.43675855492587	22.143055994899484	20.941931369561168	23.094170387894327	24.14539221952284
protein_506	A0A0F3WHJ8	DUF1266 domain-containing protein	ybeU	0.377626	1		-1.6477	1		1.12581	1		-0.899516	1			5	16.342	15.7046	15.4315	15.8236	14.4675	15.1763	14.9875	15.0334	15.2826	15.4012	13.3303	15.0148	14.896	15.1705	14.8599	15.7921	16.0972	16.2036	16.1321	17.2849	NaN	16.117166209269776	NaN	NaN	14.405294395599693	15.380951395251216	NaN	NaN	NaN	NaN	13.684814355332335	NaN
protein_145	A0A066Q5A9	DNA-binding transcriptional repressor DeoR	deoR	-0.258544	0.638822		0.341863	0.535803		1.12528	0.0522096		1.72569	0.00507484	UP	Cluster -1447	18	17.3942	15.7382	15.6008	15.7948	14.6742	16.6453	16.1457	16.2135	16.249	15.2414	16.6674	16.8589	18.1186	18.1678	18.0179	17.8099	18.0899	17.6682	17.4569	15.0963	18.280260129972284	16.183705157598425	15.759209420261945	NaN	14.511122572300494	16.857180382369751	16.216607568035567	NaN	16.433657156854654	15.193456057729904	17.135274408312061	18.525574334143567
protein_1577	C3TCN7	UTP--glucose-1-phosphate uridylyltransferase	galU	0.184745	0.176722		0.166231	0.221957		1.12457	8.676e-08	UP	1.10605	1.10701e-07	UP	Cluster -1447	20	25.7969	25.4737	25.694	25.5501	25.3399	25.4102	25.4684	25.2145	25.5269	25.3108	26.3969	26.6457	26.7231	26.9536	26.6655	26.5963	26.4357	26.6407	26.2948	26.5863	26.187364681037192	25.80473449086546	25.779216059166323	25.27473859456186	25.034489187682748	25.445951021494004	25.380574225018439	24.326162245265991	25.567623903485153	25.228421553490247	26.51628128064101	27.20159635911746
protein_364	A0A0B0W0Z4	Aldo/keto reductase	tas	-0.000980789	0.996503		0.0996421	0.657012		1.12037	7.6738e-05	UP	1.22099	2.88794e-05	UP	Cluster -1447	20	20.3417	20.1038	20.0907	19.2236	19.545	19.5983	20.1495	20.0103	20.0366	19.5152	21.2002	20.9724	21.0668	20.8798	21.2906	21.3681	20.9287	21.0298	21.2103	20.3747	21.150350232986153	20.549994086469166	20.262258326064419	19.049808674884169	19.221878449564272	19.725130398614805	20.163395268724031	19.135148179025038	20.15398687649941	19.497463884342775	21.60927461468939	22.08757571248832
protein_2059	J7QB58	EF-P post-translational modification enzyme B	yjeK	0.15464	0.712813		-0.670988	0.121964		1.11826	0.0144577	UP	0.292634	0.488213		Cluster -1447	20	16.8229	15.7706	16.0858	16.0049	15.1352	16.4904	16.0653	14.0446	15.904	16.5418	17.196	16.2519	15.8073	15.6885	16.3389	16.9048	16.9875	17.3465	16.8545	16.5442	17.681375689716582	16.207121114715498	16.240293829584054	16.272904929199349	14.998229005587332	16.699694443914318	16.141428639639464	13.538576961920517	16.077604981072238	16.485568337382542	17.637539749469315	17.94013405212085
protein_417	A0A0C2E862	ATP-dependent helicase	lhr	-0.239676	1		-2.30168	1		1.11399	1		-0.94801	1			6	15.486	13.3209	13.4877	14.88	14.3583	13.464	14.6582	15.1825	14.8873	14.5391	13.4352	13.4691	13.1256	13.3448	13.4181	15.5588	13.8956	15.7102	15.8312	17.3053	16.23775893502998	13.73077791891987	NaN	NaN	NaN	13.670125097965277	NaN	NaN	15.022653896058115	NaN	NaN	NaN
protein_1380	C3SYC7	DNA-binding protein	stpA	-0.132814	0.269918		-0.21822	0.0777266		1.11272	1.70894e-08	UP	1.02731	5.70034e-08	UP	Cluster -1447	20	25.5193	25.8003	25.5005	25.5626	25.8982	25.7368	25.7134	25.9139	25.6869	25.894	26.8708	26.6594	26.708	26.4891	26.6903	26.9604	26.8912	26.8727	26.9664	26.8179	25.900112938229391	26.128737985698262	25.582923597663331	25.291860625021975	25.591880654441752	25.771405227813556	25.625277327968465	25.027503948701309	25.726884812273827	25.81090557797015	26.98599878533836	27.206882301302098
protein_832	A0A787QYD8	DUF4049 domain-containing protein	HIQ73_001916	0.259049	0.298064		-0.720204	1		1.11154	1		0.132292	0.590971			11	16.9054	17.294	17.8744	16.8518	17.472	17.575	16.6586	16.684	16.9059	17.2788	17.8392	17.3349	17.2164	17.1144	17.5541	18.5773	18.1304	17.7872	18.4695	17.6957	17.817945465786959	17.749830154893655	18.037461158413947	16.961494913569194	NaN	17.789979324061537	16.724713680681095	NaN	NaN	17.238628650193512	NaN	18.964560856597323
protein_2184	J7QUY8	Nitrous oxide-stimulated promoter family protein	ygbA	0.322078	1		-0.184575	0.713465		1.10655	0.0381215	UP	0.599898	0.240929		Cluster -1447	15	14.5004	15.6224	15.3056	15.277	15.9464	14.9199	15.0718	15.3655	15.3246	14.3597	16.8871	14.4025	15.4518	16.2799	16.6301	16.3029	16.4314	16.2468	17.2967	14.2965	15.339119286521099	16.057058863016604	NaN	15.605858546112668	NaN	NaN	15.155189808242708	NaN	NaN	14.302046246203441	17.316817138925046	16.108348846320574
protein_2408	Q8VRM7	Type II secretion system core protein G	gspG	-0.375426	0.149738		-0.352692	0.174549		1.10574	0.000317016	UP	1.12847	0.00025904	UP	Cluster -1447	20	19.0859	19.2564	19.6601	19.8334	19.2611	19.6023	19.81	19.4993	19.9148	20.1475	21.1405	20.5821	20.5739	20.2368	20.2059	21.2554	21.2364	21.0043	21.09	19.9165	19.921520344518292	19.71064670674523	19.828103935400765	19.679636786151487	18.933264181867386	19.737412404689238	19.834717621818797	18.649127038853486	20.042911229794136	20.132714340659273	21.574664662570363	21.771364091297698
protein_1199	C3SQ12	Fe(2+) transport protein A	feoA	-1.04883	0.00737456	DOWN	-0.414344	0.248855		1.10461	0.00518748	UP	1.7391	9.04438e-05	UP	Cluster -1447	20	18.0868	16.1893	18.0223	16.517	17.1409	18.1289	18.6478	18.1796	18.1974	18.0468	19.4943	18.4132	19.2918	19.0673	18.3852	20.0392	19.4064	19.4265	18.7157	19.1357	19.015409634647177	16.658320980801538	18.185241315282372	16.515063776543641	16.883108621630974	18.335544320255735	18.712734774563689	17.509087599991567	18.377751863179718	18.015715582549401	19.998730760225289	19.96062773028806
protein_1742	C3TP72	UPF0294 protein YafD	yafD	2.78043	1		0.248603	0.487579		1.10315	1		-1.42868	0.00070409	DOWN	Cluster -1450	7	16.3489	16.4405	17.0459	16.1351	17.8382	13.8042	13.9955	13.9716	14.0412	14.094	15.0053	15.6759	15.9756	15.5783	14.4301	14.5305	15.1249	14.7765	14.7781	16.2122	17.203348002979766	NaN	NaN	NaN	NaN	NaN	NaN	NaN	NaN	NaN	15.469654534875996	17.393013309656844
protein_1158	C3SM67	Sodium/glutamate symporter	gltS	-0.0525005	1		0.85608	0.00301026		1.10215	1		2.01074	2.15619e-07	UP	Cluster -1447	5	13.7659	13.8641	13.8547	14.0448	14.1144	13.8042	13.9955	13.9716	14.0412	14.094	16.4777	15.8515	15.1311	16.0737	16.1636	15.041	14.5177	14.7222	15.1121	16.0242	NaN	NaN	NaN	NaN	NaN	NaN	NaN	NaN	NaN	NaN	NaN	17.564908634744977
protein_1017	C3SDZ7	Protein CreA	creA	-0.0465018	0.833445		-0.101805	0.646028		1.09496	8.60603e-05	UP	1.03965	0.000149811	UP	Cluster -1447	20	22.2225	22.683	22.9239	23.2034	23.2001	22.6563	22.7052	23.252	22.8844	22.9674	23.7433	23.9363	23.9826	24.0351	23.7338	23.773	23.7559	23.8615	23.7521	24.7976	22.730510189008839	23.023581230443003	23.036054204873128	22.867191196691163	22.869912274887827	22.704133425445477	22.622477795826327	22.320615096603419	22.932607819001127	22.888194732165918	23.955702115376095	24.622160750027945
protein_2272	J7R412	(4Fe-4S)-binding protein	yfhL	-0.483836	0.447273		-1.68316	0.0145014	DOWN	1.08839	0.0974497		-0.110929	0.860617		Cluster -1450	20	15.5772	17.5718	15.8568	16.0429	18.3876	16.1161	16.3064	19.018	17.035	17.3798	17.3233	17.6694	16.3429	15.9263	15.6197	18.655	17.6322	17.4602	18.0505	19.4995	16.477086272884442	18.02101465203425	16.015362779880263	16.189046569153327	18.205196647701406	16.328187542788154	16.373001054366437	18.447022671276532	17.223575648353453	17.33400261491003	17.800139029460002	19.314260166478121
protein_2069	J7QC96	Carbonic anhydrase	yadF	-0.041932	0.807877		0.0123126	0.943035		1.08351	5.0546e-06	UP	1.13776	2.67862e-06	UP	Cluster -1447	20	23.3401	22.7189	23.4221	22.6502	22.9826	23.2726	23.1453	22.5832	23.3355	22.9868	24.3007	24.0726	24.231	24.1167	24.0816	24.1442	23.9849	24.2829	24.0663	24.2628	23.837433120927841	23.056872775841093	23.530212757650581	22.318630627701246	22.656784646319586	23.315274326953645	23.058120639272762	21.652505186815254	23.379814848163164	22.904308013672519	24.504006809676316	24.74595624206875
protein_192	A0A066QL39	UDP-2,3-diacylglucosamine hydrolase	lpxH	0.602911	1		-1.61332	1		1.08248	1		-1.13375	1			6	15.1752	13.5939	14.0844	15.0216	14.5864	12.6353	13.9416	14.4755	14.3057	14.0888	13.4352	13.4691	13.1256	13.3448	13.4181	14.2953	14.7924	14.0415	14.8287	16.9015	15.885567691708411	13.99481304588414	14.242548918301397	NaN	NaN	12.837249471720943	14.033698298750553	NaN	NaN	NaN	NaN	NaN
protein_321	A0A093DAA6	ABC transporter permease	ybbP	-0.148308	1		-2.29434	0.00579717	DOWN	1.08151	0.157785		-1.06452	0.164064		Cluster -1450	14	14.6849	16.4189	18.8632	16.7112	17.7906	15.5714	18.7215	15.2619	17.2893	18.366	16.5453	16.3634	14.9766	16.4793	14.7815	18.5325	18.4853	18.5522	17.3284	17.7194	15.586414679048387	NaN	19.02749298932271	16.869557698303751	NaN	15.78739756855591	18.792008605813656	NaN	17.481089890113811	NaN	NaN	18.019397272377322
protein_2284	J7R521	4-deoxy-L-threo-5-hexosulose-uronate ketol-isomerase	kduI	-0.0525005	1		-1.79652	0.000336628	DOWN	1.08119	1		-0.662829	0.12149		Cluster -1450	5	13.7659	13.8641	13.8547	14.0448	14.1144	13.8042	13.9955	13.9716	14.0412	14.094	14.0632	14.325	13.0602	12.469	12.4124	15.5761	15.4644	15.3933	15.5792	13.2994	NaN	NaN	NaN	NaN	NaN	NaN	NaN	NaN	NaN	NaN	14.400045537411014	16.032411693757286
protein_1182	C3SN87	Lipoprotein	yiaD	-0.246077	0.318803		-0.420298	0.0968607		1.08025	0.000271626	UP	0.906028	0.00137133		Cluster -1447	20	23.429	23.4372	23.7654	23.3432	24.4677	23.9239	23.8715	24.1791	23.9749	23.7235	24.7964	24.3011	24.8656	24.5115	24.4979	24.6385	24.7808	25.1295	24.6535	25.8719	23.892545586606975	23.774136933688059	23.864557808415821	23.031590543897757	24.159854710891224	23.957338763726639	23.777578097669604	23.257234601384681	24.012820914835867	23.637328646305239	24.967811965959598	24.934205689946481
protein_170	A0A066QC15	Malate dehydrogenase	mdh	-0.144543	0.319865		-0.227997	0.123939		1.07607	4.64917e-07	UP	0.992617	1.4137e-06		Cluster -1447	20	29.274	28.9955	29.098	28.6875	29.3326	29.1837	29.1717	29.4766	29.1038	29.1745	30.1401	29.9624	30.1301	29.9768	30.1413	30.2859	30.1119	30.2931	30.1577	30.642	29.507937120222092	29.264701331975758	29.122884516299962	28.454633248754249	29.012464529187653	29.187322715138794	29.067342933228748	28.653536165283384	29.110129373744307	29.067318563989339	30.21035535004027	30.398502084137089
protein_2352	Q0P6M5	Lipid A biosynthesis myristoyltransferase	msbB	0.251155	0.483707		0.345615	0.338094		1.07561	0.00666354	UP	1.17007	0.00368343	UP	Cluster -1447	20	19.0653	18.792	17.4986	19.2498	18.2734	17.9956	18.447	19.0047	18.6376	17.5384	18.978	19.969	20.0693	20.1844	19.5287	19.9013	19.4712	19.3331	19.6882	18.6075	19.975906015010832	19.263552095374305	17.656284492009405	19.188000786307658	17.970316856301057	18.180702460981713	18.509477697686542	18.274667067388908	18.802348015213845	17.515514208079683	19.479231800862671	21.432277124556478
protein_928	A0A7L7FJN9	1-(5-phosphoribosyl)-5-[(5-phosphoribosylamino)methylideneamino] imidazole-4-carboxamide isomerase	hisA	-0.261929	0.387555		-0.269215	0.374767		1.07421	0.00188901	UP	1.06692	0.00199583	UP	Cluster -1447	20	21.5902	21.9288	22.023	21.6329	22.9922	21.933	21.8753	23.227	22.2632	22.1782	23.2969	23.2284	23.0945	23.1735	22.7083	23.3282	23.15	23.2756	22.9112	24.1826	22.14857032873914	22.288608431873939	22.158134919835021	21.298533050827352	22.654021259734026	22.006860902445112	21.816859208310614	22.286056782723929	22.331135850744012	22.117966847928113	23.539646830854689	23.964675279819264
protein_2436	W8SSA0	3-isopropylmalate dehydrogenase	leuB	-0.423844	0.0853776		-0.499347	0.0458562		1.06824	0.00022468	UP	0.992735	0.0004614		Cluster -1447	20	19.8347	20.1442	19.7978	19.0513	20.2925	20.2256	20.2865	20.5612	20.2624	19.904	21.2778	20.5376	20.9356	20.4794	20.8537	21.4949	20.9603	20.9575	21.3366	21.8315	20.632737529741021	20.58734499159068	19.970279061720607	18.870138618471859	19.971167709613578	20.349635970709226	20.296621700350649	19.676929367628102	20.375932648994098	19.88488356509226	21.676827116768635	21.625309441107465
protein_130	A0A066PW11	Galactose-1-phosphate uridylyltransferase	galT	-0.151351	0.532802		-0.347702	0.161165		1.0665	0.000283462	UP	0.870144	0.0017871		Cluster -1447	20	23.3383	23.8015	23.5924	22.459	24.1504	23.5515	23.5182	24.1583	23.2978	23.5725	24.6151	24.2249	24.3194	24.1349	24.398	24.6551	24.7015	24.5589	24.6586	24.8568	23.814685602581658	24.138052638795141	23.694413285952443	22.140004359195146	23.8355119449628	23.586885543835518	23.425307554558156	23.231703095757243	23.336923729560635	23.486294465610111	24.798460988228907	24.873073210107638
protein_603	A0A0J3VSN4	GTPase Era	era	0.462626	0.0656464		0.464541	0.0646365		1.06441	0.000267153	UP	1.06632	0.000262397	UP	Cluster -1447	20	21.1095	20.992	21.1555	21.845	21.0017	20.5601	20.9854	20.9251	21.1009	20.219	21.4689	22.3888	22.504	22.7433	22.3302	21.7942	21.8995	21.9078	21.4502	22.0608	21.795724398488613	21.401852924419359	21.322765800637953	21.593172387558347	20.682764893656973	20.66565678384443	20.967398030860416	19.984916418855128	21.191617976850225	20.185016369448377	21.781049906362792	23.26674415639981
protein_571	A0A0H0QUZ5	Colanic acid and biofilm gene transcriptional regulator	mcbR	-1.57555	1		-3.20893	9.17176e-06	DOWN	1.06314	0.0589441		-0.57024	1		Cluster -1437	8	13.7659	13.8641	13.8547	14.0448	14.1144	16.0625	15.7559	14.2499	15.511	15.9424	13.4352	13.4691	13.1256	13.3448	13.4181	18.0229	15.7491	17.9351	16.8528	14.2775	NaN	NaN	NaN	NaN	NaN	NaN	15.830604332830118	13.778251704790451	NaN	15.870147952241567	NaN	NaN
protein_523	A0A0H0F375	Capsid assembly protein	C	1.07113	1		-5.38085	1		1.06022	1		-5.39176	1			10	20.6853	21.034	21.5858	20.4807	18.3424	19.299	19.5996	19.9101	19.1883	18.7756	16.0899	15.0077	14.6293	14.3567	15.0858	20.7769	19.8508	20.5465	20.4013	20.498	NaN	NaN	21.735535365671613	20.393411407208248	18.016340397763358	NaN	19.650588999061611	19.14850637320551	NaN	18.748884019059552	NaN	NaN
protein_307	A0A086U294	UDP-N-acetylmuramoyl-L-alanyl-D-glutamate--2,6-diaminopimelate ligase	murE	0.0264298	0.916466		0.327365	0.204101		1.05993	0.000457473	UP	1.36087	3.24977e-05	UP	Cluster -1447	20	21.8303	21.5936	21.3716	19.9231	21.3685	21.2013	21.2773	21.0979	21.2495	21.1289	22.2636	22.5955	22.6707	22.7178	22.6438	22.0556	22.245	22.3792	22.2851	22.2896	22.483252407227866	21.991391124148464	21.533254723081953	19.648000972320695	21.043635445150443	21.301271895162994	21.250360387713723	20.152026813097269	21.335597653714675	21.089780027434223	22.554773858604193	23.428878606606595
protein_1961	E2QPF5	UPF0304 protein YfbU	yfbU	0.141817	0.446581		0.314829	0.101109		1.05837	1.62255e-05	UP	1.23139	2.37847e-06	UP	Cluster -1447	20	24.4689	24.2313	24.0335	23.3686	24.2012	23.863	23.9168	24.0676	23.8483	23.8986	24.8757	25.0955	25.477	25.5881	25.424	24.8386	24.9998	24.9695	24.8782	25.2	24.921403268533506	24.568639454436894	24.130686168808186	23.062256000056848	23.89770032944266	23.896531747661808	23.823575835896499	23.151976941526129	23.886146446286254	23.813483015562667	25.036893849393657	25.715532079026573
protein_99	A0A061KAP7	S-adenosylmethionine:tRNA ribosyltransferase-isomerase	queA	0.477068	0.0357458		0.367115	0.0978128		1.05798	8.47947e-05	UP	0.948028	0.000267174		Cluster -1447	20	20.6705	20.716	20.5201	20.6486	20.2099	20.2668	20.3455	19.9973	20.0119	19.7582	21.64	20.9497	21.6556	21.723	21.537	21.6142	21.2984	21.2962	21.0913	20.3696	21.43952183003702	21.150608252334802	20.693561653529777	20.448335235293492	19.893053658950013	20.384442922703016	20.347083882201805	19.091327423966199	20.116494031083384	19.735002280788592	22.013641800651648	21.972763110399118
protein_80	A0A037YJM1	DNA-binding transcriptional repressor ExuR	exuR	1.14067	0.0421893	UP	0.634354	0.239776		1.05637	0.0579391		0.550052	0.305755		Cluster -1447	20	18.9247	18.5161	18.8467	20.9003	17.6384	18.1487	18.2175	15.9243	18.6672	18.1653	18.6298	19.7074	19.8059	19.9061	19.5273	19.4246	18.7291	18.9109	18.924	18.4162	19.844122941126354	18.988160698346878	19.006399226201083	20.859738294038991	17.351577675818543	18.343349696074114	18.28183904087129	15.217393561655101	18.837953402061085	18.139152613706592	19.134825114041856	21.205551178172918
protein_1207	C3SQJ7	Catabolite activator protein	crp	0.735167	0.0551093		1.34236	0.00147087	UP	1.05179	0.00883666	UP	1.65898	0.000205677	UP	Cluster -1447	20	24.3095	23.3804	23.567	24.4027	22.274	23.2193	22.9362	21.8237	23.2877	22.9907	24.4242	25.3562	25.5145	25.7929	25.1407	23.7397	23.977	24.043	23.846	23.9107	24.79202926861263	23.717037626892655	23.670570892553418	24.079713220754435	21.955734750085139	23.256243293845426	22.844295649868435	20.895504577704656	23.327842422527041	22.905065390782706	24.613613028766604	26.011554169932424
protein_2246	J7R1P9	Hypothetical protein	b1726	0.0419037	0.935393		0.623208	0.23719		1.0507	0.0539318		1.632	0.00490886	UP	Cluster -1447	19	17.3356	16.5843	17.4286	16.4545	14.4116	17.7205	15.9468	15.9702	16.7368	15.6306	18.6734	18.291	17.7195	17.4768	18.2137	16.3669	17.7073	17.9567	17.9571	17.2705	18.22899713783027	17.031102396224256	17.586248999241157	16.621973148780306	14.237247312566463	17.931907274357361	16.01477458363987	15.410875299506131	16.923315877694836	15.583063663893391	NaN	19.945188043058057
protein_2400	Q7DL18	Aldehyde-alcohol dehydrogenase	adhE	1.60263	0.000452858	UP	1.15426	0.00647352	UP	1.04999	0.0118321	UP	0.601616	0.126216		Cluster -1447	20	27.2897	27.0368	26.2528	28.6024	27.387	25.7545	25.6448	25.4202	25.9155	25.8206	26.8485	28.0781	28.2354	28.5429	27.8719	26.4708	26.5825	26.5072	26.4424	27.8026	27.641228325202068	27.355219578264219	26.324873644154675	28.34254193612075	27.078492757683016	25.783486690436607	25.553611018702146	24.541563341888523	25.950249021027521	25.733255690061505	26.953278678913435	28.601865307507538
protein_1698	C3TKB2	DUF419 domain-containing protein	ybdF	1.14823	0.0928931		-0.859714	0.200637		1.0493	0.12229		-0.958646	0.155804			18	19.3278	19.7495	20.0369	20.7239	20.0842	19.9327	19.7184	15.2051	19.9135	19.4115	19.6772	18.8635	18.6778	18.7789	19.1317	20.0275	20.0746	19.9986	19.3805	19.9465	20.220107390686518	20.220891952613368	20.197772578313138	20.625857748843742	NaN	20.099572546160058	19.773515932796183	14.428307824329284	20.069166520931908	19.398411992579803	20.169385563011001	20.242739384906244
protein_866	A0A7A1W3A1	Fimbrial biogenesis outer membrane usher protein	HJ409_003527	1.35486	1		-0.195169	1		1.0461	1		-0.50392	1			9	17.57	14.7364	18.9972	17.9682	15.8492	15.9183	15.6487	14.9053	15.8999	15.9745	17.1369	16.6982	16.4001	16.0571	16.3092	16.6997	16.5306	16.4537	16.6451	17.2482	NaN	15.179835243281836	19.156312726746648	NaN	15.700986910777994	NaN	NaN	NaN	NaN	15.925204386240372	NaN	18.379310671458981
protein_920	A0A7L7FID5	LacI family DNA-binding transcriptional regulator	HVV78_09970	0.411808	0.487716		0.337854	0.568283		1.04163	0.0898566		0.967676	0.113168			20	18.4751	18.5362	18.6192	18.6727	15.9031	18.081	18.572	15.9012	18.1145	17.4786	19.5056	18.8231	18.8278	19.3224	18.5657	19.3854	18.9599	19.1689	19.0022	16.839	19.404030969926723	19.003984490172627	18.782588439567167	18.68038459297949	15.651927875756034	18.28960332448867	18.636881488523535	15.238577153770946	18.296990613634453	17.446503409317884	20.009154082199355	20.379849292529823
protein_1819	E2QEQ0	Putative N-acetylmannosamine-6-phosphate 2-epimerase	nanE	-0.0279361	0.907086		-0.276486	0.256593		1.04114	0.000330869	UP	0.792586	0.00346979		Cluster -1447	20	21.971	21.7236	21.8956	21.6712	22.5754	21.8926	21.8199	22.6217	21.8102	21.8322	22.5344	22.8153	22.8996	22.9374	22.6131	22.814	22.8395	22.8353	22.7497	23.9438	22.554527919060043	22.093900501128729	22.039785486013756	21.348911167614645	22.238117569423533	21.975792108326679	21.771231326028985	21.676497430821808	21.884528956744017	21.778996661389858	22.788999902390579	23.574428089714097
protein_182	A0A066QF88	Protein YcgL	ycgL2	0.0154729	0.965024		0.0278985	0.936986		1.04033	0.0078131	UP	1.05276	0.00722753	UP	Cluster -1447	20	22.7485	22.7669	22.9615	23.3735	21.9328	23.0538	23.1391	21.3511	23.2331	22.9289	23.9066	23.8321	23.6746	23.8071	23.8267	23.9727	24.0917	24.1349	24.0354	22.6728	23.264461284971947	23.109895614383333	23.077057875037244	23.034965325951852	21.600235496336378	23.105747747087452	23.060042163966422	20.419066062985795	23.2844699304842	22.852539091140677	24.124910270325888	24.526508152077849
protein_1527	C3T8G2	AllS_3 protein	ydhB	0.280126	0.449873		-0.679795	0.077088		1.03955	1		0.0796254	0.82869			15	15.4566	14.6612	14.1319	15.2412	14.8483	14.6782	14.9069	14.9664	14.8016	13.5854	13.7949	15.1182	15.3126	15.1972	15.3144	14.7864	15.5857	15.7749	15.4667	16.5226	16.253886254680253	15.08668774804506	14.293047687110565	15.67146090247488	NaN	14.891171377040326	14.996936835083302	NaN	NaN	13.518591689851389	14.186013618889426	16.834705587375822
protein_2315	J7R8P1;A0A0H0LWH8	Transketolase	tkt;tktA	0.299324	0.206829		0.350162	0.1429		1.03249	0.000262314	UP	1.08333	0.000160585	UP	Cluster -1447	20	23.0242	22.1065	22.4097	22.9331	22.1845	22.287	22.1831	21.9721	22.4236	22.2957	23.206	23.6091	23.7971	24.0587	23.4038	22.8957	23.0488	23.4063	23.015	23.958	23.56510707685996	22.459007540906633	22.537105571804222	22.594027031237733	21.847222356342026	22.352558001691186	22.116645062449429	21.035363345069928	22.485329874835422	22.229390055050313	23.439799592061135	24.329080519556058
protein_369	A0A0B0YRU8	Arabinose 5-phosphate isomerase	gutQ	0.118305	0.345458		0.368307	0.00737684		1.03067	1.06276e-07	UP	1.28068	3.91126e-09	UP	Cluster -1447	20	22.4435	22.2381	22.1542	22.3064	21.9607	22.0312	22.0509	22.3495	22.1316	21.9481	23.6257	23.3085	23.5612	23.5969	23.4139	23.0845	23.0538	23.2671	23.0924	23.167	22.998359729273155	22.596385443663834	22.287838243565748	21.970989307175774	21.622699384301836	22.10349610616554	21.991039486358986	21.409381291480269	22.198344386820448	21.886784272181607	23.866790671540347	24.041623143829675
protein_2347	Q0H0B3	Protein CopB	copB	0.250707	0.642018		-0.59585	0.27582		1.02696	0.0685222		0.1804	0.737625			20	12.7734	13.5675	13.27	15.8345	12.9301	13.8197	13.2852	13.4692	13.7462	12.8016	14.7354	12.7786	13.0874	15.2517	13.4244	14.1849	14.8022	15.0973	14.0526	14.1198	13.495255444538351	13.974163602137324	13.432633240344842	16.421999044238497	12.932305194446872	14.025762472665887	13.379215892264979	13.111073708674095	13.872703733882888	12.716716591705969	15.042899076324511	14.475081082003465
protein_2140	J7QLM5	Non-specific ribonucleoside hydrolase RihC	yaaF	-1.00581	0.198917		-0.233763	0.760183		1.02215	0.192048		1.7942	0.0285632	UP	Cluster -1447	20	20.6154	21.2089	20.2456	15.3378	20.7192	20.7897	20.2398	21.286	20.2559	20.5845	21.9021	21.2152	21.1769	21.0092	21.7945	21.813	21.04	21.5168	22.0966	21.8003	21.382596481879791	21.642932680378983	20.418945529017233	15.136402414691212	20.402511128029197	20.906987012739989	20.240896121223031	20.378777457479984	20.360043637120317	20.561014721154216	22.274200965658537	22.234498936046002
protein_259	A0A066RG25	NADPH-dependent 7-cyano-7-deazaguanine reductase	queF	0.152818	0.415198		-0.211912	0.262545		1.01853	2.73502e-05	UP	0.653803	0.00217606		Cluster -1447	20	22.7074	22.5975	22.6964	22.5664	23.2875	22.5135	22.437	23.0701	22.5058	22.5646	23.4367	23.4397	23.4409	23.3953	23.4116	23.623	23.3342	23.4307	23.518	24.2778	23.233820448934104	22.944131913605595	22.816801529010657	22.226343981536218	22.952435820874758	22.571174740409742	22.363143126408577	22.13677163012736	22.561593139540648	22.492408996132152	23.662015566139708	24.144823421508494
protein_1831	E2QFC4	Outer membrane lipoprotein RcsF	rcsF	-0.342777	0.191872		-0.513323	0.0572733		1.01715	0.000786952	UP	0.846602	0.0035474		Cluster -1447	20	21.9362	22.5272	22.0858	21.7322	22.7665	22.2755	22.1909	23.48	22.1842	22.6311	23.2579	22.8025	23.0757	22.9576	23.1873	23.3472	23.478	23.3426	23.5046	24.1751	22.482037936636775	22.881732958986738	22.215533947689416	21.394163721090273	22.428882913235171	22.343660768810178	22.126961873265284	22.542006381030973	22.24792273412832	22.566636803509269	23.494348046339038	23.527294035492396
protein_1121	C3SJZ2	Acetyl-CoA transferase	fre	0.223409	0.727203		1.0805	0.103641		1.01525	0.124639		1.87235	0.00816021	UP	Cluster -1447	19	19.5244	17.8309	17.8835	16.5451	18.4636	18.0012	18.4464	15.4334	18.9041	18.3453	19.6351	19.9599	19.5623	19.9641	20.4878	19.6012	19.0717	19.2555	19.3879	16.8903	20.448083024351359	18.303374968804366	18.045446127772575	16.515405713836202	NaN	18.200662535168021	18.511707491641477	14.736935655115696	19.078521683077341	18.318628862567991	20.142465591887227	21.474333764182525
protein_906	A0A7L7FGP3	Intermembrane transport protein PqiB	pqiB	0.306162	0.13074		0.407761	0.0491843		1.0133	5.4044e-05	UP	1.1149	1.77368e-05	UP	Cluster -1447	20	22.273	21.9096	21.9265	21.9481	21.7015	21.871	21.8801	21.0083	21.6504	21.8182	22.4799	23.1155	23.3864	23.2737	23.0776	22.6291	22.7927	22.435	22.5335	22.9041	22.867783167739827	22.284533174902137	22.074142083549116	21.632397309887395	21.365697111648494	21.957587060448592	21.835363130273585	20.061936876045735	21.726972171491649	21.76774053952148	22.740094682090909	23.885084381495297
protein_2282	J7R4X4	TruC protein	yqcB	1.49687	0.0580481		-0.48988	0.51624		1.00908	0.189309		-0.97767	0.202802			18	17.1837	14.2648	17.1611	16.6185	17.2186	16.6942	15.5504	12.3596	15.4716	14.8867	14.0664	15.7802	15.6953	15.834	16.1825	14.0417	16.6187	16.1715	16.638	16.5379	18.012924178148729	14.695021618024539	17.316732303517078	NaN	NaN	16.90430885904577	15.633537922683161	11.892986712895752	15.634947147057899	14.82432682659261	14.483290538654842	17.486060370404779
protein_779	A0A4T6MCX4	Cysteine desulfurase CsdA	csdA	-0.779055	0.118606		-0.548051	0.264105		1.00587	0.0485046	UP	1.23687	0.0179835	UP	Cluster -1447	20	19.9773	20.2359	19.7602	16.6818	20.0949	20.0837	20.0243	20.4872	20.1193	19.9308	20.9087	20.7224	20.427	20.131	20.7455	21.3919	21.1305	21.1269	21.3574	20.6679	20.800428455564543	20.686251130116322	19.930082751905115	16.518511780367568	19.769306824998502	20.214830757785023	20.04374997247027	19.62510949794148	20.242290604527785	19.914764677342376	21.331054150058428	21.876475953515268
protein_939	A0A7L7FKB8	Transcriptional regulator LrhA	lrhA	0.080039	0.83499		0.531048	0.177753		1.001	0.0164541	UP	1.45201	0.00120034	UP	Cluster -1447	20	19.2728	19.5869	18.4079	20.3186	19.5945	20.429	19.1792	18.0846	19.7237	19.3639	20.4469	21.1511	20.9268	21.1143	20.8015	20.6617	20.5166	20.5751	20.5606	19.4713	20.122156376772804	20.045035978409636	18.573332835769577	20.176010211302607	19.264305141788036	20.568864416120569	19.209930212369315	17.248668839723138	19.857452112035826	19.349981341787466	20.894201171747991	22.381418718151629
protein_1973	E2QQ14	Hypothetical protein	glrR	1.25952	0.0566905		1.07428	0.0995176		1.00099	0.123014		0.815748	0.203841			19	18.0373	18.007	18.3586	19.0994	18.5123	17.6497	17.9295	15.5402	17.743	16.8546	22.2212	18.4426	18.3044	18.25	18.8752	17.7346	18.4913	18.6242	18.2845	17.5875	18.96687406575527	18.47404542651849	18.523394794789695	19.118391859020647	NaN	17.861152955289665	17.994724781375918	14.886444405864307	17.928782055679477	16.822192009044784	22.725707349232476	20.010782679238101
protein_1010	C3SD38	Imidazole glycerol phosphate synthase subunit HisF	hisF	-0.0882681	0.526887		-0.174772	0.217538		0.998659	8.35749e-07		0.912155	2.82946e-06			20	23.3582	23.4594	23.5006	23.5493	23.9838	23.4897	23.5715	23.9443	23.6577	23.6294	24.726	24.4218	24.4991	24.2763	24.4889	24.7041	24.6685	24.7231	24.7075	24.4827	23.831546644931677	23.7960651435973	23.601861126503099	23.232128844479082	23.67062011905719	23.524504555656499	23.478088416829472	23.018538196138604	23.696431690918036	23.543080710083093	24.90659061292094	25.066447970444816
protein_2018	J7Q7Z2	C-N hydrolase family protein	b1843	-1.28027	1		0.494922	0.400821		0.994591	1		2.76978	0.000135646	UP	Cluster -1447	8	14.5309	12.4693	9.92857	13.4259	13.1504	13.8042	13.9955	13.9716	14.0412	14.094	15.7416	15.0494	15.1589	15.6903	15.7139	14.5648	14.5088	14.881	14.6015	16.3234	15.308932682804112	NaN	10.10169997039594	NaN	13.116254602358367	NaN	NaN	NaN	NaN	NaN	NaN	16.772007793325674
protein_734	A0A369FR34	Flap endonuclease Xni	xni	0.077867	0.827667		-0.0340582	0.924101		0.994022	0.0112867		0.882096	0.0221235			20	20.8218	21.0243	21.313	21.8213	19.5956	21.129	21.0807	19.8136	21.1998	20.9636	21.8541	21.6741	21.7818	21.9087	21.7678	22.1537	21.9774	22.1477	22.0068	20.8712	21.528926156810186	21.44076963022022	21.482671300527205	21.583223814114113	19.279244905497038	21.237560446121577	21.067782035633972	18.879228831908833	21.293390593755287	20.932327155309263	22.180514779023678	22.584500343718382
protein_1256	C3SRY7	Glutathione S-transferase, N-terminal domain protein	sspA	0.068071	0.631313		0.0866878	0.541928		0.992126	1.18791e-06		1.01074	9.21549e-07	UP	Cluster -1447	20	26.5752	26.3704	26.5932	26.4319	26.2243	26.3281	26.4224	26.4174	26.3954	26.2913	27.4824	27.4721	27.1993	27.305	27.7898	27.4473	27.3311	27.4429	27.6132	26.9808	26.927515639760266	26.689079125952102	26.665605746454258	26.171792122422424	25.915922806400811	26.357279787785068	26.331340295798565	25.538484797699088	26.430346101544213	26.204159209499323	27.587524863560215	27.996544010840001
protein_1768	C3TQJ7	UDP-3-O-acyl-N-acetylglucosamine deacetylase	lpxC	0.570255	0.211589		0.368737	0.413318		0.991637	0.0369524		0.790119	0.0894642			20	20.6879	19.9467	19.745	18.8441	20.5694	19.5422	19.7277	19.9387	19.2919	18.4412	20.7407	20.1121	21.0194	21.02	20.8513	20.2644	20.175	19.479	19.8211	22.1604	21.527708412575816	20.402160616284043	19.912234437526312	18.693739445150801	20.240809379709468	19.678729416915463	19.754194961843606	19.092706564786521	19.421683742701763	18.426770471031674	21.178993815982782	21.31351733874763
protein_1096	C3SIS2	Catalase-peroxidase	katG	0.103735	0.506816		0.411779	0.0149463		0.985031	4.5288e-06		1.29308	1.05776e-07	UP	Cluster -1447	20	29.1926	28.6296	28.9028	28.4992	28.3082	28.6196	28.6908	28.4258	28.6796	28.598	29.6493	30.0619	30.0302	30.2334	30.023	29.5681	29.5586	29.6266	29.5928	29.5928	29.445392791780939	28.907176490614631	28.934921608440462	28.262356907889551	27.990873968414949	28.626337420935727	28.587637670915338	27.59271940725051	28.689682620549782	28.493469919321058	29.724688727946155	30.511560185086839
protein_2120	J7QI49	Alpha-1,4 glucan phosphorylase	malP	2.47384	0.00139249	UP	2.23833	0.00310006	UP	0.984885	0.150847		0.749373	0.268625		Cluster -1447	20	23.5432	21.9962	21.6392	24.2165	21.5898	20.4838	20.4809	17.4782	21.1599	21.0131	22.0055	23.7012	23.637	24.0244	23.3638	20.4461	20.9654	20.8167	21.0729	22.2391	24.198068566076831	22.394749995213655	21.801208375742082	23.942755963762991	21.265305780362134	20.584146567786945	20.454491252301494	16.532491384681563	21.246249563088536	20.974213894208063	22.297738454911595	24.536879111417907
protein_2051	J7QAP8;A0A152ZT26	Glucose-1-phosphate thymidylyltransferase	rmlA	0.460396	0.300935		0.142865	0.744873		0.984746	0.0350817		0.667215	0.140058			20	21.4851	20.9578	21.4412	22.1377	19.2586	20.9982	20.8726	19.3859	21.2201	20.5017	21.76	21.4184	21.4871	21.8301	22.1208	21.8358	21.6002	22.0491	21.6616	20.7556	22.20488539216754	21.378041848928486	21.612113477349588	21.907401958444254	18.943270578941682	21.108325361906417	20.862408074459147	18.456077625997548	21.31537376053377	20.471952995341759	22.095473002538284	22.349564165464955
protein_2470	W8T072	MurPQ operon repressor	yfhH	4.49699	1		1.94135	7.08625e-07	UP	0.984689	0.00145738		-1.57095	1.13712e-05	DOWN	Cluster -1450	9	18.4898	17.6984	18.5997	18.2199	19.3836	13.8042	13.9955	13.9716	14.0412	14.094	17.1545	17.3294	16.7623	17.0667	16.2238	14.777	15.2633	14.5023	14.9559	15.3315	NaN	NaN	NaN	18.466626164219019	NaN	NaN	NaN	NaN	NaN	NaN	NaN	19.020045625038911
protein_1416	C3T027	Exopolyphosphatase	ppx	-0.283131	0.660241		0.769016	0.240378		0.977101	0.140265		2.02925	0.00488927	UP	Cluster -1447	18	18.9297	15.3582	19.0349	19.7709	17.2827	18.8491	18.6706	16.8955	18.5512	18.8258	19.0408	20.2312	20.5025	20.7741	19.9741	19.455	18.7222	19.4118	19.1285	19.9601	19.836819069858304	15.830589478903592	19.193426699302098	19.699564150772471	NaN	19.030416586739719	18.732266814259283	16.153787527068999	NaN	18.805913872462131	19.541876565730057	21.675997808989475
protein_1878	E2QIU1	Cell-envelope stress modulator CpxP	cpxP	-0.3077	0.0596855		-0.492638	0.00475148		0.974331	5.21409e-06		0.789393	6.49611e-05			20	22.6314	22.5229	22.9212	22.1176	22.4037	22.7956	22.8211	22.832	22.7777	22.9089	23.5472	23.0169	23.3265	23.2524	23.4007	23.6736	23.8975	23.7319	23.565	24.139	23.157706730583794	22.86952992256338	23.041594470612569	21.777528516072596	22.06863330279073	22.853192175537288	22.747205372898954	21.898617217865141	22.833431026855514	22.836683326694526	23.772441500620271	23.721982505434493
protein_1324	C3SUZ2	Probable Fe(2+)-trafficking protein	yggX	-0.0293417	0.939757		0.196555	0.613916		0.971462	0.0205591		1.19736	0.00577849	UP	Cluster -1447	20	25.1676	25.2721	25.4034	25.517	23.9414	25.2762	25.3672	23.995	25.3564	25.4535	26.4653	26.2974	26.2537	26.1439	26.128	26.4251	26.4755	26.4538	26.4598	24.4914	25.576100416635228	25.606747574593186	25.492994937826783	25.232274719360568	23.638406182652691	25.312585444380282	25.278937337545436	23.102980657080003	25.397311652033405	25.37156767939609	26.594003413333756	26.870100719876703
protein_426	A0A0C2EKX4	CptA protein	yijP	0.52264	0.263359		1.55403	0.00294226	UP	0.971416	0.0456865		2.00281	0.000321927	UP	Cluster -1447	20	19.3551	17.9197	18.1753	18.4181	17.4877	18.0677	17.7331	17.6939	17.3997	17.8483	18.9705	20.7762	20.402	20.5951	20.6262	18.2964	18.4427	18.2237	18.0219	20.615	20.275933852778856	18.391557013238405	18.335492418686954	18.381916351607501	17.204236794555239	18.263951813507859	17.79765519378649	16.991422196764891	17.571628967625326	17.821481278475719	19.475648143601607	22.280520541656138
protein_1988	J7Q612	Aconitate hydratase B	acnB	0.405468	0.0647479		0.450328	0.0423347		0.970993	0.000171262		1.01585	0.000106311	UP	Cluster -1447	20	27.7388	27.2071	27.4435	27.7486	27.6295	27.0566	27.094	27.3418	27.1326	27.1152	28.0116	28.7185	28.7581	28.8366	28.5221	27.9363	27.8607	28.0122	27.839	28.947	28.050400360921113	27.509585303286421	27.499429250969953	27.499185373378065	27.31844704598112	27.075777566304204	26.997019839033886	26.479083959552494	27.156955856245418	27.020439823068024	28.104174926213815	29.211530953013835
protein_1406	C3SZR2	Chaperone protein HscA	hscA	0.122033	0.588468		-0.110043	0.625358		0.970022	0.000355631		0.737946	0.00368391			20	23.2357	23.5328	23.2818	22.8749	24.0263	23.2397	23.1841	23.4015	23.3551	23.1609	23.8936	24.0914	24.3659	24.173	24.1174	23.9985	23.9303	24.3523	23.8506	25.0597	23.725196047143719	23.869779608281981	23.387344497797109	22.547762577495003	23.704371647708744	23.279001391571295	23.094099002425693	22.471929758039099	23.396959479504105	23.076367770543307	24.089532359140549	24.754972166101233
protein_1381	C3SYM7	Protein GrpE	grpE	-0.265019	0.102337		-0.0682261	0.663053		0.962579	6.52792e-06		1.15937	5.46343e-07	UP	Cluster -1447	20	27.2805	27.429	27.3937	26.8192	27.2765	27.5348	27.4647	27.3068	27.5299	27.6877	28.5501	28.4814	28.4078	28.1951	28.3612	28.6183	28.6138	28.5709	28.5847	27.9492	27.589678313491188	27.730440531651293	27.448610509833824	26.57029270100988	26.96523293029108	27.553339666182911	27.367353422987055	26.445166964749351	27.553694881917021	27.592467575043255	28.641967466755407	28.972737964422507
protein_1240	C3SR62	30S ribosomal protein S4	rpsD	0.572829	0.155232		1.20715	0.00580245	UP	0.957636	0.0231974		1.59196	0.000630767	UP	Cluster -1447	20	26.7104	25.6545	25.3663	26.135	25.8809	25.159	25.2522	25.9208	25.1539	25.3969	26.4722	27.6395	27.9578	28.1822	27.4552	25.8685	26.1063	25.8052	25.9639	27.9271	27.089257648334122	25.98233414830143	25.448223344819237	25.865064862165795	25.574389144151571	25.193412963654232	25.163925883159656	25.034814751973759	25.193748428751448	25.313627991608275	26.586608371375252	28.185429986353864
protein_899	A0A7L7FFA4	Ribulokinase	araB	1.67715	1		0.578306	0.105589		0.957459	1		-0.141386	0.681999			9	14.9616	15.9887	15.7041	15.7032	15.9346	13.8042	13.9955	13.9716	14.0412	14.094	16.1891	14.2686	15.5959	16.0006	15.5311	15.8073	15.1366	15.1686	13.9575	14.6237	15.789811255546217	16.423565697136798	NaN	NaN	NaN	NaN	NaN	NaN	NaN	NaN	16.614416536850086	15.98326084768255
protein_1270	C3SSC7	ABC transporter maintaining OM lipid asymmetry, anchored periplasmic binding protein	mlaD	-0.316546	0.250383		-0.233998	0.391554		0.956735	0.00207528		1.03928	0.00103847	UP	Cluster -1447	20	24.7137	24.9293	24.6408	23.3191	25.4085	24.9875	24.7693	25.3523	24.7023	24.7828	25.6732	25.5779	25.6716	25.5152	25.7699	25.9373	25.7971	25.7633	25.7084	26.1717	25.137200489765203	25.266029629229628	24.73352650023347	23.026629830791379	25.107577110629929	25.023545585818724	24.680078127508974	24.455023667902093	24.742543243825612	24.700708171310424	25.811172826384155	26.165688457239398
protein_1120	C3SJW2	Protoporphyrinogen IX dehydrogenase [quinone]	hemG	0.710127	0.139325		0.145379	0.755213		0.955699	0.051877		0.390951	0.405745			19	18.8016	18.5526	16.829	19.0063	18.6346	18.0519	17.2168	18.4244	16.3276	18.253	18.9332	18.0407	18.1279	19.2957	19.3815	18.461	18.0277	18.3704	18.5569	19.6361	19.731111280578755	19.020745332183409	16.993172808147619	NaN	18.384853718296853	18.261254778741137	17.281946322364629	17.762693467754428	16.510898579995644	18.221275103968868	19.4378776168248	19.599369158268903
protein_683	A0A233X627	Family 10 glycosylhydrolase	yddW	-0.0494286	0.880846		-0.566391	0.0984243		0.952665	0.00888678		0.435702	0.196762			20	18.3349	19.6665	18.9228	18.9734	19.7567	18.8757	19.2962	19.8375	19.0323	18.86	20.0822	19.0712	19.6388	19.3377	19.703	20.2579	20.4429	20.4955	20.5267	18.9418	19.220370297164283	20.1337240899677	19.080810346585881	18.869169083027685	19.429024382221918	19.035408588163115	19.346392447360493	19.052616869990423	19.182629067125688	18.843908234852911	20.564274366977148	20.430967201999266
protein_927	A0A7L7FJ91	2-dehydropantoate 2-reductase	panE	0.328657	0.0537577		-0.177129	0.280807		0.952619	1.13557e-05		0.446833	0.0116619			20	20.1031	20.5916	20.0311	20.3375	20.8099	20.0821	19.9442	20.2458	19.9967	19.9612	20.8018	20.6985	20.8277	20.8633	20.9159	21.0659	20.9369	20.634	20.9806	21.3755	20.900254123768111	21.034465849136371	20.203668580597494	20.155686905065959	20.488711001439803	20.205849675146137	19.954036808188324	19.360698367157912	20.109909065030621	19.941942735367341	21.199947601635138	21.784019846176076
protein_2362	Q2LD71	Probable septum site-determining protein MinC	minC	-0.044841	0.763748		-0.18277	0.229452		0.951636	4.14027e-06		0.813707	2.85853e-05			20	22.3563	21.9971	22.5356	22.7564	22.4479	22.24	22.3139	22.7417	22.5877	22.4341	23.2425	23.2217	23.0592	23.3898	23.2487	23.3846	23.2263	23.5282	23.3235	23.6132	22.899348661393169	22.35046176021962	22.664051693023584	22.417768757104785	22.110466487247987	22.30676190959727	22.248584590961833	21.804455232453634	22.650318456982397	22.368657625973817	23.477489402821043	23.94377825850227
protein_2258	J7R2V8	tRNA 5-carboxymethoxyuridine methyltransferase	smtA	0.409608	0.252559		-0.472376	0.189604		0.950355	0.0133312		0.0683703	0.845824			20	17.9312	18.7215	18.5509	18.9048	19.6745	17.6552	18.3225	19.4051	17.8108	18.5413	19.0512	18.6447	19.0593	18.9912	18.3785	19.3403	18.7496	19.0101	19.1809	20.2058	18.850278724956688	19.193590786000104	18.710502432885903	18.863218347582443	19.386873324513612	17.849462524150237	18.386844156170053	18.697212616912065	17.981273156541185	18.515344263512723	19.556159312061556	20.14135566579737
protein_392	A0A0B1NCZ4	ATP-binding protein	yehX	0.567927	0.456704		-2.30251	1		0.950075	0.21933		-1.92037	1			9	12.0294	13.491	13.6133	13.6487	13.8611	12.9578	13.9166	8.89546	14.0038	14.0302	12.0273	11.8015	11.4276	11.9486	9.83664	13.7464	13.7344	13.7464	13.6274	13.6997	12.645689951618976	13.880253135551404	13.785319636012979	NaN	NaN	13.145809581569701	14.015423764286959	8.6023202818597504	14.087537427186312	13.928777430122469	NaN	NaN
protein_821	A0A6D2FL82	Sensor protein QseC	qseC	-1.21857	0.0176963	DOWN	-2.23791	0.000143104	DOWN	0.945714	0.0578975		-0.0736232	0.876515		Cluster -1450	19	17.1202	17.827	18.3898	18.0564	18.0451	18.8511	19.3015	19.1075	19.3344	18.937	15.5944	18.9541	18.7104	17.0965	18.715	19.797	19.9914	20.0855	20.1306	20.2555	18.041332959946647	18.299571151121498	18.550558546484712	NaN	17.76148825340076	19.047557963534466	19.366339504965222	18.403720036672532	19.506593494279691	18.911028822219379	16.100863520494759	20.457697492032828
protein_968	A0A7L7FPB3	Oxidoreductase	HVV78_20940	0.289477	0.0835477		0.231908	0.1595		0.945547	1.12928e-05		0.887978	2.41333e-05			20	24.7798	24.4094	24.4814	24.7673	24.7049	24.2775	24.3569	24.2723	24.3831	24.4056	25.1518	25.5862	25.5764	25.7575	25.5107	25.2287	25.0707	25.2882	24.9898	25.8455	25.216454621649131	24.746971867637541	24.576251152580344	24.468288263416941	24.404378155858023	24.312422822309738	24.265903712492566	23.367300575037184	24.4222831738238	24.32253931281052	25.299402767786713	26.188028047464609
protein_1751	C3TPM2	Uridylate kinase	pyrH	0.389398	0.287415		0.74367	0.0506444		0.944062	0.0159659		1.29833	0.00179302	UP	Cluster -1447	20	22.985	21.8703	22.7107	23.3908	21.2879	22.4057	22.3974	21.0949	22.4396	21.9602	23.0366	23.6709	23.959	24.3241	23.7457	22.9346	22.7967	23.183	22.7678	23.3359	23.533488256080421	22.225887706454102	22.841623005162255	23.053404116536658	20.950126476571317	22.475028050842933	22.334665219888421	20.156267293427735	22.504177891224366	21.896624757930276	23.274386528589684	24.398161360514873
protein_1310	C3SUH7	1-acyl-sn-glycerol-3-phosphate acyltransferase	plsC	-0.348717	1		1.31435	0.0456715	UP	0.94108	0.141723		2.60414	0.000472237	UP	Cluster -1447	14	14.5878	14.6782	15.0177	15.1324	15.0163	15.1688	15.4821	15.943	14.7243	14.8578	15.3687	17.8147	17.7839	18.3344	18.1515	14.1751	17.4515	15.0729	16.3413	17.8406	15.457380879072536	NaN	NaN	NaN	14.874707647513894	15.381519293603795	NaN	NaN	14.903773601898891	NaN	15.826228194890207	19.501666554358902
protein_2234	J7R0N2	Periplasmic serine endoprotease DegP-like	htrA	0.0229311	0.937775		0.0395484	0.892916		0.940554	0.00443893		0.957171	0.00390983			20	27.55	27.4546	27.7251	28.1755	26.4465	27.6996	27.7391	26.6908	27.5492	27.5585	28.3016	28.2985	28.368	28.5716	28.598	28.597	28.6796	28.6536	28.514	27.4957	27.857863483966668	27.755576093417307	27.779530091345574	27.926939574955085	26.135167454025211	27.717810785179676	27.641626665061622	25.829786588147567	27.572630780086943	27.4629600843761	28.393050394947423	28.788768561249917
protein_1490	C3T5X7	DNA damage-inducible gene in SOS regulon, dependent on cyclic AMP and H-NS	yebG	-0.180269	0.369384		-0.575573	0.00871468		0.940246	0.000139777		0.544941	0.0122158			20	19.8248	20.5311	20.2586	20.8453	20.6459	20.7025	20.6629	20.6608	20.5208	20.46	21.3855	21.16	20.5679	20.8151	20.9018	21.8706	21.2055	21.7819	21.3372	21.513	20.586205285190559	20.963391428818507	20.431789654985952	20.640317144025222	20.329775429255022	20.818762769855713	20.662486626130018	19.750005072944887	20.62366183771552	20.435649814202701	21.753081119557173	22.167684032469108
protein_826	A0A783T6E4;A0A0H0F375	Capsid assembly protein	C	-0.246533	0.507425		-1.39632	0.00121015	DOWN	0.939853	1		-0.209934	0.571797		Cluster -1450	15	14.5257	13.6567	14.9876	14.7339	14.8117	14.7721	14.9324	15.2041	14.8563	14.1836	15.2285	14.8802	13.2718	14.1188	14.1668	15.6287	15.5622	15.8735	14.8811	16.7022	15.308029665178806	14.078634516601431	15.149552641011523	NaN	14.759628158521515	NaN	15.023810653340195	NaN	15.004782263459598	14.113261947329365	15.604159376098982	16.596151894222505
protein_2099	J7QFC0	Putative mRNA interferase YoeB	yoeB	-0.225993	1		-1.66385	0.00362958	DOWN	0.938885	1		-0.498975	0.33002		Cluster -1450	12	14.5205	15.9303	15.8873	15.6209	16.2713	15.9922	15.7553	16.2694	15.4866	15.8568	17.2815	15.0628	15.4199	14.439	13.532	16.5925	16.9675	16.6035	16.275	17.6161	15.362046545652191	16.366885656955922	16.047918419864732	NaN	NaN	NaN	15.839253005838218	NaN	15.656125946839667	NaN	17.716899823120301	NaN
protein_2473	W8T0P9	Aminopeptidase N	pepN	1.09922	0.0237013	UP	1.30899	0.00869632	UP	0.937305	0.0494568		1.14708	0.0189341	UP	Cluster -1447	20	21.9026	21.2472	21.0861	21.5936	19.5583	20.3117	20.2946	18.9088	20.5113	19.8653	21.2722	22.3854	22.3639	22.9848	22.1169	21.2158	21.1719	21.46	21.111	19.6196	22.644684902588274	21.673992432779428	21.258437273592346	21.37691852331146	19.243209321331435	20.424924465860872	20.289544115179467	17.987939894937544	20.610134422751489	19.8382403203513	21.624713231563476	23.355784112044187
protein_425	A0A0C2EIT1	ManZ_4 protein	manZ	2.52242	2.77378e-05	UP	2.03866	0.000279832	UP	0.934199	0.0544638		0.45044	0.334582		Cluster -1447	19	21.1415	19.3728	19.5387	20.7656	20.5851	19.0433	16.75	17.6905	17.425	17.8829	20.2597	20.7688	21.0107	20.8783	20.7386	17.0677	19.1628	18.8333	19.0251	19.3738	22.030059882741178	19.841084557115984	19.696886895199075	20.665276923388163	20.259288810478733	19.205993175088665	16.802276535507026	16.910872231879914	17.577448006405017	NaN	20.745434868061473	22.140247506792516
protein_831	A0A787LU63	Uncharacterized protein	HIQ73_000054	-1.27113	0.0058685	DOWN	-1.29218	0.00523816	DOWN	0.930801	0.0345748		0.909753	0.0383686		Cluster -1447	18	16.1692	16.301	14.964	14.1902	16.6181	16.8119	16.6539	17.3464	16.8833	16.9027	17.2051	16.766	16.2457	15.6427	16.9319	17.361	18.6375	17.9624	17.956	17.3353	17.054378561255643	16.746549747768125	15.122759254897385	14.388911963285922	NaN	17.02400119102353	16.725358268939083	NaN	17.067839767651556	16.854891509429649	17.672870728513892	18.434522354015662
protein_126	A0A061L5N8	Aspartate-semialdehyde dehydrogenase	usg	-0.39152	0.190802		-0.12498	0.669542		0.929893	0.00462963		1.19643	0.000587978	UP	Cluster -1447	20	23.8309	23.7277	23.3397	22.2938	24.2699	23.821	23.7979	24.5649	23.5633	23.6725	24.8014	24.4694	24.8087	24.5362	24.8285	24.7471	24.6635	24.5543	24.7107	25.3934	24.298435824168827	24.064561870440059	23.439685751198066	21.980015179165914	23.959854495867642	23.854858429954714	23.70417474716065	23.641327828340859	23.601414809163451	23.586165648140149	24.97642519503016	25.10717523084157
protein_2189	J7QVQ3	General secretion pathway protein F	epsF	0.151569	0.638538		0.88876	0.0117341		0.924713	0.00918767		1.6619	5.40613e-05	UP	Cluster -1447	16	18.5675	16.2955	17.4958	17.8033	17.3417	17.7915	17.7584	16.9916	17.5344	16.6699	18.8938	19.1563	19.2495	19.4748	19.0388	18.2871	18.6106	17.8379	18.2089	18.4249	19.491539977491573	16.75675176110661	17.658811179090947	17.851980786920095	17.115145279179053	18.004401538116849	17.822483697026765	NaN	17.723427639369607	16.632853237324991	19.390362113362318	NaN
protein_1374	C3SY17	Regulatory protein RecX	recX	0.218303	1		-0.845556	1		0.922126	1		-0.141733	1			5	14.0665	13.961	13.7943	14.0499	15.1262	13.8042	13.9955	13.9716	14.0412	14.094	14.6932	14.2143	13.7996	13.6386	13.9436	15.2403	12.4238	14.7682	15.1879	16.8969	14.803036279788127	NaN	13.962706259669476	NaN	NaN	NaN	NaN	NaN	NaN	NaN	NaN	NaN
protein_2384	Q65A07	D-mannonate oxidoreductase	uxuB	0.141364	0.232149		-0.123352	0.294861		0.92107	2.09073e-07		0.656354	1.86534e-05			20	22.5115	22.5772	22.6142	22.5895	22.6247	22.4801	22.2497	22.369	22.6316	22.4799	23.2003	23.1915	23.3495	23.1883	23.2693	23.3191	23.3154	23.6674	23.1738	23.34	23.052737418445499	22.929809808254831	22.741779877313107	22.250468040551045	22.287395909972286	22.545841317806527	22.183472708833886	21.432250802347301	22.693490105359984	22.413648586968293	23.434222939028771	23.911720634649015
protein_2413	Q9AGA4	DNA-binding transcriptional repressor MarR	marR	-0.0188053	0.976863		-1.86138	0.00927049	DOWN	0.920409	0.167115		-0.922163	0.16635		Cluster -1445	18	17.7588	16.4949	15.152	14.4198	14.1042	15.9898	14.7317	15.4343	15.2263	16.6418	15.4814	15.4278	14.0292	13.5882	14.7924	17.4611	15.7143	15.9318	15.7737	17.745	18.583301706195254	16.924940051059075	15.309117482872665	14.78029881974118	14.005475430254021	16.200900520254677	14.816498711467322	NaN	15.388427695235929	16.579345404089565	15.89570307450974	17.137061179104357
protein_2173	J7QS40	Oligopeptidase B	ptrB	-0.0453917	1		-1.75801	0.00146629	DOWN	0.918132	0.0661011		-0.794485	1		Cluster -1450	9	13.8554	14.9692	14.9069	15.3819	15.0973	14.6394	14.9055	14.848	15.0209	15.024	15.3191	13.0823	13.6153	13.9758	14.2458	15.9274	16.406	16.3791	13.7646	16.5513	14.64400834099386	NaN	NaN	NaN	NaN	14.851231748760201	NaN	NaN	NaN	14.954100866844703	NaN	14.797737508493325
protein_2483	W8T1M6	BetC protein	ydeN	-0.181828	0.308147		-0.37077	0.0463498		0.918006	4.79763e-05		0.729064	0.000524159			20	25.6792	26.062	26.0544	26.216	26.5076	26.0617	26.1849	26.7913	26.1326	26.2578	27.0522	26.9692	26.667	26.6177	26.8584	27.0812	27.0217	27.127	27.2441	27.5445	26.044691316458305	26.385489221289404	26.131705094816965	25.951402670647667	26.20009611785288	26.093771233604311	26.095500224487765	25.908437511462907	26.17032922633598	26.172832400444758	27.161621899543221	27.504016713841814
protein_1272	C3SSG2	50S ribosomal protein L21	rplU	0.810307	0.0444717		1.34944	0.00204426	UP	0.916562	0.0250502		1.4557	0.00108547	UP	Cluster -1447	20	25.9761	24.7319	24.9261	26.429	24.3261	24.458	24.7335	23.8099	24.6598	24.6764	25.7004	26.7985	27.084	27.4702	26.6146	25.1348	25.2729	25.3232	25.1474	26.0423	26.390919501345618	25.067541040551653	25.017083867082039	26.140998914035613	24.02405088501396	24.494335013444118	24.644976850146222	22.916059196961609	24.700553179894715	24.594534121158862	25.832923220313507	27.377536132059941
protein_1835	E2QFN9	3-dehydroquinate synthase	aroB	-0.077035	0.694092		0.0773301	0.692984		0.915752	0.000156176		1.07012	2.77158e-05	UP	Cluster -1447	20	23.0693	22.7055	22.8253	22.1986	23.2347	22.7982	22.8635	23.3781	22.6187	22.76	23.5954	23.7974	24.1058	24.0068	23.8787	23.8644	23.6704	23.6114	23.6788	24.1724	23.580975115618578	23.047213137319645	22.938993247241363	21.861230593429159	22.903318090936772	22.847919554328627	22.782370072296846	22.446536191741703	22.668410555297612	22.682057542246685	23.810593256130744	24.487214627238082
protein_58	A0A037Y4W6	Protein-methionine-sulfoxide reductase catalytic subunit MsrP	msrP	-0.169322	0.417158		0.0636412	0.758541		0.915028	0.000279489		1.14799	2.35104e-05	UP	Cluster -1447	20	21.61	21.0674	21.7533	21.6834	20.6063	21.4274	21.5924	21.0175	21.7458	21.7839	22.6219	22.4035	22.5144	22.5645	22.3559	22.6041	22.4744	22.4799	22.4548	22.129	22.247307118665635	21.459444276504872	21.911741678805946	21.397106012525558	20.277948548930183	21.524394554457576	21.560914137443078	20.070491924178995	21.829685345044073	21.742102448017139	22.904214618931309	23.217636316342936
protein_1971	E2QPZ8	tRNA (cytidine/uridine-2'-O-)-methyltransferase TrmJ	trmJ	-0.0921361	0.710879		0.322696	0.203632		0.914238	0.00149235		1.32907	3.5737e-05	UP	Cluster -1447	20	20.035	19.5023	19.6719	18.6164	19.4956	19.5457	19.5232	19.792	19.2089	19.7119	20.3573	20.9587	20.97	20.7774	20.9032	20.1818	20.4104	20.3542	20.1535	21.253	20.879014200388816	19.958981971147544	19.838350962594319	18.469346895601429	19.166336944623779	19.683700051884642	19.551574782426265	18.950239202028261	19.340466604792056	19.6976961584975	20.799701457826643	22.172658753066187
protein_2313	J7R897	Putative sugar isomerase	yihM	-0.690269	0.347715		-2.39715	0.00354896	DOWN	0.912234	0.218738		-0.794649	0.281584		Cluster -1450	13	14.9995	14.2535	15.8795	14.8921	16.4982	15.8852	15.343	15.7709	16.0055	16.9696	15.3787	14.7909	13.6254	13.1124	15.6422	16.3769	14.5011	19.3238	16.31	18.0234	NaN	14.683460707728482	16.033227250470542	15.224649896930265	16.386212788498387	16.094017874625113	15.424245036398201	NaN	NaN	16.906855373131659	NaN	NaN
protein_177	A0A066QE67	ABC transporter permease	lsrD_1	0.399751	1		-0.143193	1		0.902582	1		0.359637	1			5	14.1856	14.1721	14.0754	14.5746	14.8976	13.8042	13.9955	13.9716	14.0412	14.094	15.9852	14.5202	14.3767	14.0052	14.8161	14.533	15.1974	15.1663	14.2789	15.2438	NaN	14.5886736493455	NaN	NaN	14.856974994296985	NaN	NaN	NaN	NaN	NaN	NaN	NaN
protein_1552	C3TAX7	Glucans biosynthesis protein D	mdoD	0.447011	0.0968119		0.733897	0.0100143		0.901392	0.00236075		1.18828	0.000192845	UP	Cluster -1447	20	21.6394	21.095	21.0298	21.573	21.0187	20.7218	20.8498	20.381	21.0924	21.0759	21.6935	22.5622	22.8043	22.8925	22.3448	21.6569	21.4944	21.4944	21.3933	22.5888	22.320071276482466	21.503019204255587	21.19626504802644	21.317315667068193	20.698924289820543	20.826559348674184	20.830307457377153	19.439459394441212	21.182254331395463	21.041061790390643	22.002045005886313	23.432274017204662
protein_711	A0A2I6T5X0	DUF968 domain-containing protein	A6592_24175	0.331625	0.426494		-2.44846	1.07281e-05	DOWN	0.898201	0.0407232		-1.88189	0.000209994	DOWN	Cluster -1450	14	16.3342	17.6573	17.5524	17.6382	18.7351	16.2063	17.7144	18.4354	16.6368	17.2664	16.2423	15.6617	15.5935	15.6694	15.3411	18.8751	18.1891	17.9856	17.7095	17.9908	17.233282629102373	NaN	17.704707459475319	17.765020568253732	18.540385380216129	16.413902242405655	17.776426606515368	17.857677324834988	16.821188515583202	17.215002053377255	NaN	17.2904598990728
protein_1358	C3SWZ2	AMP nucleosidase	ppnN	0.704251	0.0501176		0.865349	0.0188506		0.89615	0.0155278		1.05725	0.00549115	UP	Cluster -1447	20	23.354	22.8419	22.3399	22.9937	23.2269	22.2973	22.027	22.5573	21.9851	22.3685	22.9502	24.3055	24.1308	24.4144	24.2417	22.7766	22.8467	22.8239	22.7243	24.5443	23.882097666841311	23.189262645754528	22.461136151360851	22.653542222891119	22.891538976365055	22.355953025855545	21.954013424649744	21.623517576715205	22.041613960441751	22.297007257757009	23.176564788242644	25.012403476307583
protein_162	A0A066QAC7	Alcohol dehydrogenase	yqhD	0.173723	0.289537		0.00505474	0.975022		0.892291	2.48133e-05		0.723623	0.000246059			20	23.554	24.3843	23.6117	23.9182	23.8499	23.6871	23.3789	23.7076	23.8268	23.8491	24.6689	24.6829	24.5442	24.5512	24.4891	24.7002	24.4503	24.6748	24.8192	24.2665	24.023324527860225	24.721055995147637	23.712161961077665	23.603530483959585	23.538949676882549	23.721291309259044	23.285264583842299	22.783331516504688	23.865126231993049	23.762705013261552	24.845612949596564	25.322776920038333
protein_1198	C3SQ02	Probable [Fe-S]-dependent transcriptional repressor	feoC	-0.234685	0.569826		-3.72399	1		0.890735	0.0412453		-2.59857	4.72814e-06	DOWN	Cluster -1445	11	16.0451	16.1376	15.5261	16.2856	16.8211	16.9332	16.1122	17.2583	15.2436	16.4418	13.5094	13.4343	13.1904	13.6229	14.0658	18.0005	17.9041	17.5422	17.2679	15.7281	16.876337078092138	16.562831201777179	15.673560288472874	NaN	16.702294456330872	17.137651608846774	16.189695244748187	16.785810032388824	15.404712500816759	16.373743696791994	NaN	15.128807944272952
protein_1362	C3SX67	CTP synthase	pyrG	0.314975	0.177599		0.563279	0.0218311		0.890151	0.000896829		1.13846	7.78122e-05	UP	Cluster -1447	20	25.3342	24.591	24.6974	24.6805	25.2596	24.4848	24.4712	24.8676	24.5581	24.6061	25.4822	26.1093	26.2634	26.4138	25.9862	25.2968	25.2568	25.3598	25.2301	26.2951	25.757588597885213	24.927719640209329	24.790086331208279	24.388121896288638	24.958630539453463	24.520845797526476	24.381981457107283	23.970348588816289	24.598447915702643	24.52403779993011	25.62013195512516	26.697032689527781
protein_1953	E2QP16	D-galactose-binding periplasmic protein	mglB	-0.211217	0.0745999		-0.148003	0.201443		0.889173	2.46113e-07		0.952387	9.0835e-08			20	28.3227	28.2135	28.5927	28.6174	28.2785	28.5651	28.695	28.6263	28.5288	28.6655	29.4341	29.35	29.3091	29.3083	29.3851	29.5798	29.5987	29.5434	29.4607	29.3441	28.586201821288	28.495683335490305	28.629092178460937	28.378270970680923	27.962630144439533	28.5738432445043	28.592681667617114	27.787530614297559	28.541298424744621	28.562585269932313	29.512510607660833	29.807546954317964
protein_2396	Q7B3W3	Conjugal transfer protein	trbG	1.15682	1		-3.26047	1.74133e-08	DOWN	0.886185	0.0184682		-3.5311	1		Cluster -1445	8	17.55	16.7241	15.7677	16.918	17.4885	15.8308	15.0582	15.852	16.4302	15.493	13.4352	13.4691	13.1256	13.3448	13.4181	16.7535	16.74	17.2665	16.8495	15.4856	NaN	17.15293837583388	15.914926975419048	NaN	NaN	NaN	15.131921250399179	NaN	16.596962795795385	NaN	NaN	NaN
protein_2387	Q6B3Y7	TraT complement resistance protein	traT	-0.152742	0.366636		-0.527254	0.00496253		0.883896	4.18077e-05		0.509384	0.00629742			20	26.0951	26.646	26.3242	26.5239	27.0931	26.5408	26.6032	27.0622	26.5554	26.6842	27.2368	27.025	27.0051	26.8949	27.0674	27.5221	27.5652	27.477	27.4936	27.8075	26.444982312799489	26.963776614153762	26.395695868023129	26.264460422329069	26.784544109493428	26.569477714045405	26.511850637691875	26.184022052885741	26.589793456221884	26.596642688229444	27.341085964020742	27.547459142595184
protein_1778	C3TQS7	Catabolite repressor/activator	cra	0.868821	0.0518302		0.301899	0.478772		0.883268	0.0484278		0.316345	0.458291			20	20.1288	19.7627	19.433	18.4834	19.4669	18.5684	17.5535	20.1061	17.8133	18.8896	19.3768	19.8026	20.2542	20.1389	19.284	18.885	19.6531	18.9194	19.7129	20.1767	21.024098026757255	20.231643033438385	19.589845506093674	18.394332895790377	19.145660540554182	18.737486346188632	17.609502401914522	19.341501883987984	17.96917176505913	18.871246807298128	19.867606471157483	21.203911804043958
protein_169	A0A066QBZ4	Glyoxalase	elbB	-0.426914	0.0465089		-0.374122	0.0773764		0.88061	0.000333926		0.933402	0.000186093			20	25.5971	25.672	25.5776	24.5476	25.9484	25.8816	25.9081	26.2608	25.64	25.7867	26.5439	26.2895	26.3997	26.3561	26.4205	26.7974	26.7268	26.6545	26.7138	26.9877	25.983248851040472	26.0019091324403	25.661602438861639	24.274330210935407	25.64256290611938	25.916893511153276	25.82012593842855	25.373354891448471	25.680507350340079	25.704029194331778	26.661309141651277	26.841650653559835
protein_2386	Q65A08	Mannonate dehydratase	uxuA	-0.276012	0.0863258		-0.0743489	0.631054		0.878808	1.73591e-05		1.08047	1.22313e-06	UP	Cluster -1447	20	25.6929	25.7847	25.7212	24.8306	25.6151	25.8132	25.862	25.7418	25.8377	25.7698	26.5987	26.5241	26.5236	26.6543	26.7462	26.7492	26.5975	26.6459	26.6256	26.8004	26.078060947580763	26.1143750425782	25.804977810648435	24.557816270468443	25.309174651987721	25.848386986187123	25.774089742861403	24.854472922600745	25.878135853939622	25.687065299817636	26.715712154371705	27.075371881881487
protein_454	A0A0D7H097	Ribonuclease E	rne	0.334105	0.371224		1.00727	0.0127062	UP	0.878689	0.0266911		1.55185	0.000464218	UP	Cluster -1447	20	23.8126	23.6087	23.2227	22.6829	24.0354	23.3445	23.4272	22.7863	23.1892	22.9446	24.0895	25.1136	25.3656	25.6885	24.8644	23.4971	23.9033	23.7716	23.4432	25.4701	24.294377834430698	23.945340809998253	23.326101724382852	22.360470306398593	23.717596337747278	23.38120775625358	23.335134856369148	21.858292240186294	23.229245053471512	22.858837761774346	24.27818702017704	25.76812193253998
protein_238	A0A066RDL0	2-dehydro-3-deoxygluconokinase	kdgK	-0.42925	0.0919682		-0.367581	0.144859		0.877251	0.00186774		0.93892	0.00105453			20	19.4968	19.8114	19.4021	18.7732	19.3199	19.8055	19.2242	20.7654	19.5174	19.6372	20.0819	20.4996	20.3583	20.1229	20.4354	20.8607	20.9046	20.4782	20.707	20.3855	20.344476818680405	20.269124738224946	19.567813695214845	18.629220243830279	18.990058801352042	19.94468711411168	19.254198197402872	19.927612618728656	19.650434209446878	19.623220110352889	20.527651607121559	21.724595993924005
protein_125	A0A061L4N8	Hypothetical protein	yafU	0.126812	1		-0.134126	1		0.876248	1		0.61531	1			6	18.3317	18.3081	18.3537	18.1235	17.7522	18.0023	17.9307	18.1916	17.8581	18.2524	18.5852	19.1374	18.6314	18.8326	18.7592	19.1965	19.1639	19.2208	19.1404	17.8948	NaN	18.779536621689765	NaN	NaN	17.484681310908783	NaN	NaN	17.507461734096175	NaN	NaN	NaN	20.668883253452094
protein_2159	J7QQ12	Spermidine/putrescine import ATP-binding protein PotA	potA	0.30563	0.357328		0.608447	0.0762144		0.875299	0.0144235		1.17812	0.00184803	UP	Cluster -1447	20	18.9012	17.624	17.7736	16.335	17.9206	17.3756	17.374	16.7842	17.5307	17.9616	18.5172	18.9726	19.1016	19.0575	18.796	18.3073	18.1335	18.2042	18.2225	18.5351	19.827857935772908	18.087519816965834	17.937551984970845	16.371870212326318	17.68791350436009	17.588289053896261	17.438540099558217	16.14460646673847	17.718756273156252	17.926499855575585	19.017102273427479	20.554457231376233
protein_1796	C7S9K3	Cytotoxic protein CcdB	ccbB	0.329177	0.107075		-0.086936	0.659622		0.874044	0.00027048		0.457931	0.0297473			19	19.6295	19.7662	20.1207	20.1837	20.3805	19.8503	19.5456	19.3575	20.0894	19.5921	20.5425	20.4671	20.4881	20.4833	20.3894	20.8198	20.1944	20.6301	20.1165	21.0442	20.462841722268461	20.220407851321802	20.290001967258682	NaN	20.053778756542943	19.985094230015861	19.569740483258066	18.504671983245824	20.217018137400498	19.578033930219583	20.975139155708863	21.64827392447966
protein_374	A0A0B1DW66	ABC transporter substrate-binding protein	yphF	-0.35663	0.671732		-1.28906	0.136748		0.873775	0.305112		-0.0586571	0.944295			20	14.0444	16.1607	16.5446	17.959	18.1846	15.9575	15.9805	18.6521	17.6194	16.4668	17.8814	15.8324	16.9562	15.574	16.356	19.0522	18.9993	18.047	17.9155	15.0314	14.935703749194538	16.606798453129205	16.701919639491141	18.132700536232061	18.01262617551297	16.16866937625699	16.048846566315834	18.096311089773245	17.805211956616848	16.418710771193812	18.35097672247398	17.489051398997628
protein_1800	D1MDT2	DNA mismatch repair protein MutL	mutL	0.47544	0.145064		1.15578	0.00161281	UP	0.867994	0.0122865		1.54833	9.90128e-05	UP	Cluster -1447	20	16.1494	16.8969	17.6562	17.7244	16.2358	16.1251	16.2883	16.5907	16.5884	16.693	18.0351	18.6187	18.6593	18.9477	18.1436	17.4288	17.081	16.6126	17.5634	17.9397	17.054084918696386	17.347993274093444	17.815620956642313	17.854513532654458	16.047096213603318	16.337702034006686	16.353999657816075	16.010659222235585	16.778269674573423	16.648582283363734	18.515861504195065	20.256139567564514
protein_773	A0A4C9XX78	Carbamoyltransferase HypF	hypF	-0.0525005	1		0.879673	0.0939927		0.867953	0.0981207		1.80013	0.00195108	UP	Cluster -1447	10	13.7659	13.8641	13.8547	14.0448	14.1144	13.8042	13.9955	13.9716	14.0412	14.094	15.2939	16.1482	15.4871	15.9678	15.7475	12.8934	13.4799	15.3818	15.7986	16.6927	NaN	NaN	NaN	NaN	NaN	NaN	NaN	NaN	NaN	NaN	15.719613422347814	17.862927276618983
protein_1463	C3T3D2	Cytochrome c-type biogenesis protein CcmE	ccmE	0.0138166	0.951596		-0.239399	0.300208		0.866465	0.00113221		0.61325	0.0136195			20	20.4771	20.5596	20.8042	20.342	19.853	20.6231	20.6284	19.6441	20.6589	20.4122	21.5511	20.8542	20.9644	20.8705	20.8619	20.9758	21.5601	21.1726	21.0149	21.5758	21.25127864001184	20.99569304813561	20.977684221533956	20.145086568943196	19.53545403912166	20.741765857302791	20.631382608118496	18.741548159414378	20.764919589085679	20.389742659213738	21.929150892493581	21.887831609039612
protein_1076	C3SHQ2	Maltose/maltodextrin import ATP-binding protein MalK	malK	2.7177	7.2961e-05	UP	1.13862	0.0465024	UP	0.866337	0.121276		-0.712744	0.197619		Cluster -1447	20	20.1399	18.2839	17.6356	20.1673	19.0506	16.0482	16.297	15.4335	16.7501	17.1599	17.2003	18.6808	18.5158	18.8575	18.459	16.8188	16.6092	16.848	16.7498	18.9947	21.058651605226608	18.742098211710431	17.798120526698941	20.24332172251405	18.838537953166433	16.262173777309481	16.361383538074588	14.820842106582532	16.941584114275525	17.120646939399663	17.693129588127629	20.28894603247215
protein_1480	C3T5M2	Carboxy-S-adenosyl-L-methionine synthase	cmoA	0.242678	0.0851774		0.0240797	0.858638		0.861333	4.25086e-06		0.642735	0.000133495			20	22.7798	22.5262	22.6987	22.8817	22.6816	22.3525	22.4756	22.8385	22.4901	22.198	23.1814	23.3692	23.3993	23.5204	23.3114	23.424	23.2231	23.2606	23.1891	23.5645	23.316455352435415	22.876963897557999	22.824070479334477	22.54199371848161	22.344830991420821	22.415777521061003	22.40700489771865	21.902885471530944	22.550103546134476	22.129889211949624	23.412778847251218	24.08484232024745
protein_1925	E2QMF6	ATP-dependent dethiobiotin synthetase BioD	bioD	-0.340289	0.202147		0.0505988	0.846193		0.857255	0.00366083		1.24814	0.000124526	UP	Cluster -1447	20	24.0338	24.1275	23.8228	22.2802	24.1378	24.1563	24.0113	24.0519	23.8989	23.9851	24.945	24.7315	24.9547	24.9666	25.045	24.8957	24.9269	24.7375	25.0139	24.8156	24.494207616953176	24.464522061256424	23.921391731583181	21.970159583042456	23.831307814082063	24.189639770016861	23.917508643130788	23.131579458277766	23.936686312797715	23.899136777554958	25.113542140706549	25.360895791564499
protein_2441	W8SU79	Polyamine aminopropyltransferase	speE	-0.124227	0.456323		-0.096502	0.561611		0.851342	5.66584e-05		0.879068	3.93612e-05			20	22.9759	22.7538	22.8268	21.9914	22.7692	22.6423	22.7427	23.0375	22.7698	22.7458	23.7111	23.5848	23.4719	23.2485	23.696	23.6273	23.5593	23.6947	23.754	23.5596	23.499166024115915	23.099331016420642	22.94572117440779	21.651565648747042	22.434772027710054	22.698320267163087	22.667275891434773	22.104640981013493	22.824250525917002	22.67229821758637	23.934379706241806	24.286805394490123
protein_885	A0A7L7FDT6	GTPase HflX	hflX	0.679602	0.0937521		1.09443	0.0106082	UP	0.851096	0.0397828		1.26592	0.00399348	UP	Cluster -1447	20	21.0838	20.2011	20.1859	20.0569	20.409	19.6856	19.3021	20.6262	19.5093	19.4155	20.7584	21.4763	21.8932	22.127	22.0114	20.6049	19.9548	19.845	20.2948	22.0947	21.879245990878445	20.643484549316497	20.358544538261192	19.873905455068225	20.088150931468192	19.808990514644321	19.311310996531478	19.739718716512002	19.621867562414707	19.396086286381479	21.154912080884394	22.557580018478166
protein_2068	J7QC62	UDP-N-acetylmuramoyl-tripeptide--D-alanyl-D-alanine ligase	murF	0.565389	0.276564		0.734052	0.162344		0.845778	0.11045		1.01444	0.0592091			20	20.3387	20.3035	20.428	20.9082	18.3848	20.0095	19.9544	17.6139	20.0864	19.8721	20.6837	21.2572	21.1452	21.3524	20.9969	20.7647	20.5165	20.9161	20.6334	18.9345	21.166168404261487	20.755213106286416	20.597289957236111	20.74804952150388	18.058419874725548	20.141865158188544	19.975582816417393	16.755832969475914	20.211116660062977	19.85653783964824	21.110215164035917	22.423149413030664
protein_1327	C3SV92	S-adenosylmethionine synthase	metK	0.0584146	0.608313		-0.135936	0.240449		0.83511	6.23416e-07		0.64076	1.94092e-05			20	26.4556	26.369	26.6107	26.5321	26.7985	26.5005	26.3838	26.6186	26.5324	26.4385	27.2643	27.221	27.2045	27.1438	27.1359	27.4568	27.3405	27.4456	27.2506	27.1558	26.808529062427404	26.687890409665258	26.683372611436656	26.271721652736495	26.49007899017856	26.529779160840029	26.292845255056317	25.739433800860965	26.56750530172738	26.351418901034027	27.369600759824774	27.745880640030567
protein_308	A0A086U371	ECP production pilus chaperone	matC_2	3.21884	0.000863948	UP	-1.55066	1		0.834958	1		-3.93454	0.000121336	DOWN	Cluster -1445	9	17.8554	17.5412	17.8565	18.0654	16.4805	14.4213	13.9466	16.5476	11.0784	15.711	14.7878	12.6397	13.0175	14.3329	13.3485	14.3782	14.6688	14.423	14.9131	17.4965	18.663207873782845	17.963138798215432	18.007874811532261	NaN	16.390153838461504	14.62829743528698	NaN	16.105464552985399	11.232450908058256	NaN	NaN	14.346118932524018
protein_565	A0A0H0M2B2	1,2-propanediol oxidoreductase	fucO	0.294637	0.152721		0.220758	0.27801		0.832644	0.000508342		0.758764	0.00117349			20	23.5469	23.6432	23.3164	22.7984	24.0841	23.1015	22.79	23.5447	23.3165	23.1634	24.1985	24.4026	24.2164	24.2602	24.1053	23.851	23.9079	23.9032	24.0561	24.3611	24.037808908814423	23.980363717169425	23.422361286336074	22.470551143693395	23.76150627392564	23.141298325726524	22.700434066515527	22.614850029137525	23.35870408664514	23.079197689070185	24.395777200713379	25.067883560663539
protein_1641	C3TH58	Putative transport protein YbjL	ybjL	0.172737	1		-1.51001	0.0564104		0.831971	1		-0.850777	0.265813			11	15.5901	15.1436	15.0861	14.6088	14.6467	12.844	15.1717	14.3196	15.8234	16.0529	15.1624	11.9986	15.7249	16.0139	11.9214	15.4282	15.5997	15.72	15.3428	16.2808	NaN	15.567465946298848	NaN	NaN	14.594732812067841	13.057800546233223	NaN	NaN	NaN	15.984643194811529	NaN	13.716294320779388
protein_2491	W8T332	Conserved protein, DUF484 family	yigA_1	0.284002	0.243221		-0.576024	0.0248256		0.831885	0.00234935		-0.0281414	0.906175			16	16.0023	15.5794	15.6575	15.6629	16.2395	15.8115	15.3274	15.872	15.11	15.6008	16.388	15.4675	15.9342	15.6665	15.5448	16.6496	15.9474	16.2366	15.9992	17.0483	16.847155245527528	16.015519591717982	15.816161176654472	NaN	NaN	16.023706713087265	15.409523530691438	NaN	15.280005875242217	15.544614338807028	16.823603589388462	17.170668386431082
protein_1295	C3STU7	Beta-D-galactosidase	ebgC	-0.216749	0.761759		-2.17525	0.00628513	DOWN	0.824036	0.257097		-1.13447	0.124453		Cluster -1445	15	14.3683	15.7898	15.4315	11.8499	12.5512	12.5983	14.1584	14.4227	14.6394	15.2557	13.2054	13.6458	11.9793	11.6589	13.8292	14.3877	14.9447	14.7563	14.7799	16.3261	15.089992465835332	16.199428884841762	15.598907392672151	12.444590461385031	12.559097415773063	12.806684541092633	14.254268357341273	NaN	14.767243039786639	15.174055716007571	13.518099868977869	15.344514376439834
protein_380	A0A0B1G169	Dihydrothymine dehydrogenase	preA	0.522351	0.025171		0.03708	0.864417		0.822631	0.00117723		0.33736	0.13235			20	24.2781	24.4068	24.1892	25.0288	25.1133	23.9025	23.8485	24.3391	24.2775	24.0369	24.9891	25.0562	24.9432	24.9693	24.7452	24.5747	24.7357	24.8414	24.7205	25.6454	24.727686855954786	24.744235159152982	24.285851900162481	24.723846488199168	24.810697354908715	23.936189498947023	23.755544209199332	23.425433752501654	24.315484893015245	23.952109304005809	25.147653136613346	25.672764605638029
protein_1677	C3TJ27	Glucosamine-6-phosphate deaminase	nagB	1.20824	0.0102238	UP	1.2651	0.00762918	UP	0.819546	0.0676188		0.876407	0.0521252		Cluster -1447	20	22.3548	21.1088	21.187	22.6254	20.9787	20.4008	20.7241	19.4091	20.8893	20.7904	21.2316	22.8474	22.849	23.216	22.4929	20.9661	21.1235	20.8546	21.0292	22.338	23.047120449829269	21.520626127758138	21.355077720554515	22.377685001909175	20.660632778902748	20.507308513411484	20.707539191452199	18.470495637073778	20.980980581412215	20.757211165511379	21.547736826048549	23.734564704403368
protein_1361	C3SX58	Endoribonuclease MazF	mazF	0.1725	0.563018		-0.915587	0.00577757		0.819546	0.0117913		-0.268541	0.371074			20	18.7643	20.0637	18.9512	19.6929	20.0617	18.9158	19.0526	20.4174	19.145	19.1406	19.7613	19.0199	19.2264	18.9917	19.1919	20.1186	20.1453	19.8746	20.2436	20.387	19.646524959875787	20.530350609457706	19.109780163148855	19.584263026793227	19.732791306976683	19.072788275594963	19.100787824119173	19.62652166372812	19.293640233314665	19.125092305529733	20.240364995078959	20.366202240831107
protein_1576	C3TCN2;C3SYC7	DNA-binding protein	hns;stpA	1.08851	0.353719		-2.2542	0.0641615		0.819026	0.483022		-2.52369	0.0404488	DOWN	Cluster -1445	20	22.5298	26.8343	26.9596	26.6516	26.8417	21.9082	25.7163	26.6619	24.7518	25.3363	25.1448	20.6852	25.3341	25.7425	20.2919	24.5003	26.0848	25.7855	25.7504	26.3485	22.964343053743622	27.171802794417747	27.05418485671553	26.353665604396614	26.541226933991894	21.943337432020819	25.62564887516869	25.758222858845723	24.791195387086656	25.253475564642276	25.290752640481909	21.284739395420853
protein_2529	W8TBH0	Glycerol kinase	glpK	0.826722	0.0203649		0.897444	0.0128489		0.818831	0.0214244		0.889553	0.0135331			20	26.0902	25.5519	24.8742	25.5604	25.7032	24.9091	24.6399	24.4548	24.8822	24.7603	25.4538	26.5378	26.7843	27.0187	26.433	25.1979	25.3292	25.1268	25.2478	26.8387	26.50065132548329	25.886850335472104	24.964244219877234	25.274621223192717	25.400486995762005	24.945451623787143	24.551534854189072	23.562239401691066	24.923064435544479	24.67837379175608	25.583694864660867	27.11240637437065
protein_876	A0A7G4IEZ3	DUF3748 domain-containing protein	HS093_14075	-0.0298263	0.940067		-0.366654	0.360986		0.818706	0.0506976		0.481878	0.233797			20	20.2134	20.1908	20.1253	18.4581	21.1931	19.621	19.7227	21.2449	19.8832	19.8581	21.0006	20.4312	20.4957	20.2084	20.4542	21.0821	20.8021	20.4894	20.612	21.4377	21.029064754782826	20.638982039593998	20.296084872687715	18.289451581696984	20.868723854326245	19.74985633668123	19.739226837645376	20.376044818913112	20.003287311940976	19.841237235074619	21.416110959489185	21.565158804502126
protein_505	A0A0F3WHG1	Adenosylcobalamin/alpha-ribazole phosphatase	cobC	-0.91359	1		-1.86659	0.0047665	DOWN	0.816802	1		-0.136195	0.817189		Cluster -1437	12	13.9893	14.5157	14.0078	14.0385	12.8355	15.4676	14.4557	14.3594	15.0898	14.5821	14.8258	13.7005	14.1396	10.8824	15.1576	16.0586	15.3735	14.9969	15.4217	16.188	14.752558358909207	14.935330824749178	NaN	NaN	12.806229390312508	NaN	14.550169591920497	NaN	NaN	NaN	15.185057372518775	15.415193788646109
protein_1958	E2QPC8	1,4-dihydroxy-2-naphthoyl-CoA synthase	menB	0.639362	0.0389616		0.719993	0.0219383		0.813917	0.0109638		0.894548	0.00595224			20	23.0952	22.6144	23.0976	23.1205	21.7418	22.2424	22.3667	21.0279	22.4534	22.3823	23.1045	23.6157	23.7962	24.0485	23.5773	22.9006	23.0037	23.0307	22.879	22.7283	23.641468306270117	22.969077535568832	23.227598421881744	22.782588799485936	21.40414940851154	22.310742431793777	22.302897036747865	20.089800880954229	22.517261177500419	22.318021142253109	23.341229654380371	24.340941453669675
protein_1969	E2QPY3	Dual-specificity RNA methyltransferase RlmN	trmG/rlmN	-0.0870704	0.616657		-0.0503767	0.771578		0.811633	0.000157153		0.848327	9.82429e-05			20	21.4965	21.9083	21.8513	21.1779	22.1375	21.9233	21.6153	21.7086	21.6087	22.151	22.7623	22.3248	22.7327	22.4896	22.5038	22.5776	22.5766	22.6913	22.4622	22.7574	22.108127260765748	22.290185044909649	22.003690254801658	20.873475579203451	21.804619512389838	22.014415080399967	21.575985477619639	20.761257138957834	21.688426280555078	22.104218682891766	23.031045302769726	23.110721353617958
protein_938	A0A7L7FKA0	2-succinyl-5-enolpyruvyl-6-hydroxy-3-cyclohexene-1-carboxylate synthase	menD	-0.225067	1		0.75365	0.103606		0.809552	1		1.78827	0.000713374	UP	Cluster -1447	9	14.7332	12.5848	12.9931	13.9485	14.5215	13.8042	13.9955	13.9716	14.0412	14.094	13.7769	15.6768	16.1005	16.0949	16.0733	15.082	14.379	14.5226	14.531	15.4397	15.553208986574408	13.021113579872752	NaN	NaN	NaN	NaN	NaN	NaN	NaN	NaN	14.200484858734855	17.398389653884678
protein_801	A0A6D2FBV4	Hcp1 family type VI secretion system effector	D4M70_16700	0.337675	0.71066		-2.87068	0.0048814	DOWN	0.808709	0.378604		-2.39965	0.0152735	DOWN	Cluster -1450	20	15.0687	17.6799	17.2544	16.0992	18.838	15.5797	16.2424	18.3686	14.7493	18.3117	17.0012	13.682	14.8726	15.5373	11.8486	17.7897	17.1766	16.4105	17.7415	18.1769	15.935970722300183	18.118712998277655	17.409258329396408	16.343387001233147	18.692029696535769	15.789263623808809	16.316415894145017	17.850217365640784	14.926138446252835	18.257567394895343	17.450373590406102	15.363467473226446
protein_166	A0A066QB95	DNA-binding transcriptional repressor	yiaJ	0.5196	0.270622		0.818141	0.0902917		0.80691	0.0944538		1.10545	0.0263616	UP	Cluster -1447	19	17.7148	17.5685	17.7198	17.9026	15.3886	16.8168	17.2725	16.9829	15.4344	17.1897	18.1549	18.1721	18.5351	18.5907	18.3688	18.1832	17.7894	18.1094	17.3103	16.3385	18.628937452411751	18.02478256531472	17.882446628305974	18.003165957527184	15.188646793412492	17.03142552413804	17.337948499151075	NaN	15.626882552620101	17.149471269781351	18.645669478281757	19.795707239242756
protein_1688	C3TJM2	Lipoyl synthase	lipA	-0.139763	0.394624		-0.205356	0.216258		0.804182	8.72195e-05		0.738588	0.000213887			20	25.006	25.3027	25.2016	24.7529	25.7304	25.2368	25.2326	25.7367	25.2206	25.2658	26.0068	26.0222	25.9184	25.8335	25.9057	26.015	26.1229	26.043	26.2201	26.3124	25.412931095660209	25.637119678590075	25.290864684121182	24.469033359115496	25.427162160979286	25.2732061318811	25.144438816052073	24.845133450650035	25.261515121158315	25.183881229643301	26.134616454256285	26.593386708630401
protein_39	A0A024L5W6	Conserved inner membrane protein	ybbJ	1.12038	1		-0.0315764	0.932733		0.803403	1		-0.348555	0.357199			6	14.7183	15.3106	14.9786	14.711	15.7898	13.8042	13.9955	13.9716	14.0412	14.094	14.9709	15.2852	14.207	15.0964	14.2061	15.2757	15.201	15.1131	15.3106	13.0231	15.523203565503135	NaN	NaN	NaN	NaN	NaN	NaN	NaN	NaN	NaN	NaN	17.014513086092293
protein_1601	C3TDU2	EIICB-Glc	ptsG	2.7044	3.15718e-05	UP	1.73056	0.00245717	UP	0.801385	0.121007		-0.172457	0.730303		Cluster -1447	19	20.25	19.2728	19.9388	21.5012	18.2941	16.3825	16.726	17.8171	17.9044	16.9049	18.9622	19.5597	19.9748	20.3227	19.5753	16.7912	18.5747	17.6802	18.4193	18.2765	21.173053922180692	19.746052547305172	20.100980790714363	21.467276574478955	18.013911461796301	16.580944532628632	16.791531758544782	NaN	18.07839737357472	16.879458927630491	19.470745449686614	21.0688032021236
protein_1173	C3SMQ7	L-lactate dehydrogenase	lldD	0.877822	0.0417609		-0.306002	0.454892		0.799925	0.0611265		-0.383899	0.35063			20	22.8797	24.6254	22.7623	23.109	25.3406	22.8207	22.7097	23.5515	22.4517	22.7943	23.2519	23.2098	23.5002	23.4861	23.3497	23.4704	23.6001	23.4605	23.3681	24.4284	23.38743803188143	24.965927098590612	22.874328222848799	22.772947123079589	25.010496460758343	22.868416464651283	22.626873509223508	22.620111649041071	22.499737361150562	22.714957141959104	23.464024048163118	23.895299091061453
protein_732	A0A345ESX2	GTP-binding protein	yeiR	-0.529844	0.037141		-0.167788	0.48536		0.798223	0.00324237		1.16028	0.000106511	UP	Cluster -1447	20	21.6797	21.9225	21.7601	20.2571	21.7043	22.0082	22.0909	22.2137	21.7229	21.9373	22.4648	22.5457	22.7816	22.6228	22.7102	22.9628	22.9301	22.7047	22.8072	22.5593	22.286306081092139	22.302331764882435	21.911222195150632	19.949138060470347	21.370595533929752	22.098074181690663	22.050035779031365	21.266557579222486	21.801743769958268	21.889382855387581	22.730892574045516	23.326857031483598
protein_580	A0A0H0RI22	Proline aminopeptidase II	pepP	-0.0923308	0.679337		-0.090328	0.685887		0.79723	0.00190358		0.799233	0.00186522			20	25.6659	25.6949	25.4613	24.2986	25.7928	25.5137	25.3714	25.759	25.3002	25.4308	26.3378	25.995	26.1172	26.1529	26.3068	26.253	26.1633	26.111	26.2985	26.5354	26.065324221600665	26.027928377071923	25.548851481860606	24.018605307929015	25.488534553740454	25.549933875472917	25.283504940570687	24.869016037034406	25.341237294257052	25.348696105593941	26.461615830253752	26.559078096667648
protein_2328	J7R9Y4	Lipoate-protein ligase A	lplA	0.101242	0.754142		0.203512	0.530705		0.795553	0.0222817		0.897823	0.0112791			20	20.7091	20.2229	20.7809	18.7827	19.7293	20.3704	20.2852	19.7121	19.5098	19.8411	21.2511	20.3952	20.9261	21.1322	21.0093	20.9966	20.615	20.7466	21.1514	20.1868	21.520641218653946	20.669859535521002	20.952099501659788	18.611045696171022	19.405646951207899	20.498052340230711	20.300181607355462	18.839585181680867	19.628265035324162	19.823825909018467	21.66283254741392	21.518085745863214
protein_1945	E2QNP8	Imidazole glycerol phosphate synthase subunit HisH	hisH	0.0607494	0.672723		-0.237982	0.109699		0.792877	2.48182e-05		0.494145	0.00257292			20	23.5254	23.8422	23.8009	23.8341	24.1631	23.68	23.6308	24.1668	23.6655	23.719	24.5957	24.1858	24.3744	24.151	24.3297	24.5901	24.5918	24.468	24.4974	24.6792	23.99730569062363	24.178934674060468	23.901913676050793	23.517936500766648	23.850692221741355	23.714553939675408	23.537307614324217	23.241554134606933	23.704049089328898	23.632610143060692	24.774867925304914	24.828711580647415
protein_147	A0A066Q5G9	FAD-binding oxidoreductase	puuB	0.580694	0.158573		-0.7342	0.0792989		0.792429	0.0599269		-0.522465	0.202273			18	19.6892	19.3257	19.8542	18.9205	19.4009	19.2931	19.2951	17.0306	19.4317	19.2364	19.5893	17.9985	19.1085	19.0762	18.8056	19.5663	19.8438	20.0067	18.9877	19.8447	20.592031755061328	19.799006460102039	20.014448249159305	18.839019206611511	NaN	19.470170299527819	19.355652200058525	16.275824418591395	19.5931977875352	19.220243692298482	20.090086568389086	19.421481379354237
protein_156	A0A066Q8S0	D-alanyl-D-alanine carboxypeptidase	dacB	0.758507	0.0477087		0.691025	0.0687826		0.789536	0.0401505		0.722054	0.058229			20	19.1378	19.3899	19.4451	19.9287	17.9353	18.8126	18.9084	17.465	18.4729	18.3854	19.7029	19.9725	19.9964	19.9997	19.7757	19.7	19.768	19.2389	19.2054	18.0797	20.041118756271857	19.860435188821107	19.602038396746007	19.852790231856961	17.622195561156797	18.989977339024989	18.968125636078902	16.717804923433825	18.633349219558493	18.364755070985222	20.199572665396232	21.405890905814402
protein_1972	E2QQ11	Serine hydroxymethyltransferase	glyA	0.00790178	0.953388		-0.150868	0.272542		0.786121	1.34593e-05		0.627352	0.000172506			20	28.5681	28.2722	28.6627	28.2605	28.8235	28.4853	28.3724	28.6168	28.7083	28.3648	29.265	29.1524	29.0949	29.111	29.1005	29.2022	29.1454	29.3526	29.2341	29.5439	28.836051085739538	28.556349032042196	28.700867562148225	28.020475970842877	28.508245327214262	28.494842582572812	28.270418464694007	27.775686751374803	28.721764532806553	28.262548636097758	29.344673476313197	29.613176111452457
protein_1419	C3T062	Arsenate reductase	arsC	-0.33648	0.0416018		-0.417864	0.0138813		0.784883	7.06203e-05		0.703499	0.000225415			20	24.3529	24.5508	24.7109	24.5123	24.9955	24.8127	24.8948	25.3654	24.7962	24.9356	25.4219	25.3708	25.3032	25.1397	25.4042	25.6578	25.6723	25.6136	25.6318	26.1538	24.780371722090113	24.887854979583285	24.804287990589259	24.217936168190334	24.694848393587026	24.848529085138203	24.805158270415536	24.465929658047628	24.836243095219722	24.853370369269644	25.562645243436044	25.962755088209867
protein_228	A0A066RBH2	DNA polymerase III subunit gamma/tau	dnaX	0.584882	0.0408838		0.579217	0.0426589		0.77933	0.00882713		0.773665	0.00924502			20	20.3774	19.7507	19.977	20.5138	20.1249	19.8365	19.3539	19.6623	19.4852	19.4816	20.081	20.9633	21.205	21.6224	20.7404	20.2604	20.0845	20.366	19.8319	21.1734	21.205868355996635	20.202670529054302	20.146211532497556	20.354446891726397	19.798332345907475	19.969212427848078	19.37550445715652	18.805065875393652	19.610300176227081	19.466196497719988	20.508344831374782	22.131985097873109
[truncated: 1,787 more rows]
[truncated: 28 more columns]

## Sheet: Samples Meta Data
Sample.name	Condition	Bio.Rep
20211005_ECOLI_37C_FdeC_01	37_FdeC	1
20211005_ECOLI_37C_FdeC_02	37_FdeC	2
20211005_ECOLI_37C_FdeC_03	37_FdeC	3
20211005_ECOLI_37C_FdeC_04	37_FdeC	4
20211005_ECOLI_37C_FdeC_05	37_FdeC	5
20211005_ECOLI_37C_WT_01	37_WT	6
20211005_ECOLI_37C_WT_02	37_WT	7
20211005_ECOLI_37C_WT_03	37_WT	8
20211005_ECOLI_37C_WT_04	37_WT	9
20211005_ECOLI_37C_WT_05	37_WT	10
[truncated: 10 more rows]
