# Supplementary material for: FdeC expression regulates motility and adhesion of the avian pathogenic Escherichia coli strain IMT5155
Source: Vet Res. 2024 May 31;55:70. doi: 10.1186/s13567-024-01327-5 (PMC11143625; doi:10.1186/s13567-024-01327-5)
Supplement: Supplementary file 8 — Additional file 8. Colony forming unit counts for organs harvested in the chicken experiments. Contains colony forming unit counts for organs harvested in the chicken experiments. [file 13567_2024_1327_MOESM8_ESM.csv]

Sample number, Animal group, Time	ABCG2	C3ORF52	CCLi4	CD83	CXORF21	EGR1	CD200L	G0S2	IFIT5	IL17REL	IL4I1	IRF1	ATF3	CCL19	CD40	CSF1	DTX2	ADAMTSL2	ENSGAL22324	GCH1	IL10RA	IL18	IL6	IRF10	BATF3	CCL20	CD72	CXCL13L2	EAF2	ENSGAL5747	ENSGAL25905	GLUL	IL12B	IL1B	CXCLi2	IRF7	BCL2A1	CCLi3	CD80	CXCLi1	EDN1	MYO10L	ETS2	HPS5	IL13RA2	IL1R2	IRAK2	IRG1	JUN
1S Control 6h	0.627001986999996	2.9487207758	2.1604837011	1.726002451	1.3378502115	2.766815156	1.9395561573	1.3932246862	1.0570843072	2.7399359012	3.39361182529999	2.6761616511	2.6201325491	6.4904257191	1.8310728346	1.062346761	1.9329423549	2.141459548	1.1199290766	3.34590322989999	2.9971869859	1.5370561106	2.6362774629	1.8163574881	3.027823888	2.3315525442	5.0511853086	3.2672122942	2.8859167736	0.741535896000001	3.0636243422	3.2956177955	6.6062204365	1.8605333541	1.6018894166	0.610617771400002	2.7051452685	1.6049971705	3.1890023171	6.74702402510001	2.8221970679	2.4093683281	3.1989900128	2.7459124584	3.5241019373	1.4074362811	2.0364729356	2.7730140053	1.1692516979
2S Control 6h	1.9127616595	0	1.1299828631	2.0257368481	3.862951507	0	2.2660743675	1.9969611721	0.863470088499997	0.116473426200005	0	0	0.0121466069999996	4.0024149717	1.1948119275	1.7121492415	0	0	3.0248512199	0	1.2419102185	0	0.512218437200002	0	0	0.447296702200005	3.573617409	3.9169510887	0.0975024785000041	2.2547074172	0	0	0	1.0340527785	0.273259218600004	1.2421871471	0	0.480646569899996	0	6.2616782445	0.553517269999997	0	0	0	0	2.6265267842	0	0.0997981515999995	1.2287854081
3S Control 6h	1.2268405493	2.1728959305	1.4285603278	1.6934470989	2.1124356321	1.6397874802	1.2161232843	1.7614234369	0.486528206000004	0.693527056199996	1.2912687486	1.5262467857	0.956065529799997	5.2372104888	0.850785993800003	0.973873711999999	2.003745677	0.624231133599997	2.0212453129	2.5593638725	2.0210098816	0.740079872100002	1.8184781334	1.4318968213	2.0691113932	1.2348346112	3.0799997004	3.6017312589	0.701725800300001	1.5799732138	1.7765093764	2.3701234011	6.0565452812	1.4415129825	0.945863972999997	0.621969240799997	1.482236691	0.283988593799999	2.0531785232	5.6306945387	1.730823788	0.9204513879	2.3616740705	1.662061433	2.2801674348	1.9057097722	0.861289528400002	1.6195072949	0.8690361049
4S Control 6h	0.635559733600002	2.8115660018	2.571732615	1.5588645477	2.564141612	2.1504596245	2.4163600332	1.3766359103	0.217478899299996	2.0922527558	2.7282485748	2.0122701086	2.0347613098	5.6410211104	1.2985367947	0.921647602199999	3.2084088873	1.6613661523	1.4761715652	2.7166371452	2.5290459256	1.0726984807	3.3946840593	2.5968072518	2.7401235116	2.8321331929	4.481639032	3.996301156	2.0174108523	1.0681545232	3.359458151	2.8740098561	6.9404513686	2.2211748612	1.6822156285	0.377997280100001	2.3679624232	1.177298461	2.590642193	6.4296040788	2.6264847314	2.0091432736	2.9047835696	1.9962009143	3.2011924859	1.6286672305	1.4968547434	3.1300819255	0.845531739499997
5S Control 6h	0.675372325500004	2.0988672823	1.7898284897	1.6337242942	2.5986687654	2.0075203134	0.757761019700001	1.3972741587	0.578317994000004	1.8051668625	1.8165529266	1.8373450813	1.4458934011	6.0964169115	1.2638913981	0.775372580499997	1.6083495438	1.1268677116	1.6411470083	1.727910417	2.2482178107	0.785536258400002	1.0682409676	1.6509843079	1.95442128	1.6407451289	4.1315767957	3.6474967362	1.9703314786	1.1615302975	2.0897868584	2.5497479066	5.4265921134	1.1986104737	1.3673115534	0.4711043701	2.1608959204	0.786491674500002	2.5312712719	7.05284382050001	1.9894041501	1.3099385719	2.6714304924	1.9509495627	3.0782716755	1.6047363578	1.4555826315	2.1949474202	0.672654040599996
7S mutant 6h	0.134308393700003	3.0354375424	2.9761428117	1.6361311578	1.474456263	2.5976788442	1.7236040875	1.6213788328	0.450304477300002	2.105819576	2.7500375287	2.1100257453	1.5106050214	5.8223416081	1.7007853835	1.2015805807	2.9951359515	1.5523578307	1.0552755864	2.9685623518	2.7236643846	1.1304724353	2.7990844662	2.4296866529	2.526684327	1.8719803306	4.0769987444	2.6223120512	1.575484206	0.598464359200002	2.8461162069	2.7827379767	7.0591933952	2.4322071577	1.2248336509	0.450547781899995	2.4034929794	1.5956232878	2.7848671705	5.6891441609	2.1891474714	2.2179561191	2.8842360432	1.3859325354	3.200330057	1.4307839515	1.3784200448	2.2996907204	0.924328051700003
9S mutant 6h	1.1256956813	2.8116495606	2.910843048	1.8003746395	2.9143075602	2.6574714131	2.5337719479	1.5642191924	0.425531223299997	1.6491059561	2.7351713874	1.7139734712	1.7398855924	5.730369101	1.4894010882	1.0882987637	2.743351095	1.5430882587	1.7460370934	2.4514034473	2.3176693113	0.931078640200002	3.0144932927	2.5374132106	2.286702378	3.282145585	4.3400802061	3.4019922765	1.6193798866	1.2052736917	2.9479667694	2.5389653801	6.6869735938	2.178837826	1.2622790885	0.463105920500001	2.0794212031	1.0987916032	2.3352522078	6.0752484784	1.7876843364	1.701099108	2.6468064747	0.9191163013	2.5984208111	1.8134414186	1.2796357137	2.1307590315	1.1540916959
13S mutant 6h	1.3180713951	2.7990864784	3.668004151	1.8996644755	2.8799012622	1.8935296856	2.500282489	1.9939115644	0.578672735400004	1.9507220168	3.2131596877	1.7713703812	2.0934880177	5.8274140587	1.479242421	1.0933498327	3.4066348146	1.6189687602	1.9804198927	3.0680483344	2.5093658876	1.0614510445	3.8502320117	2.9401039164	2.5526949139	2.8366678503	4.374969838	3.3273706538	1.9894762103	1.5673933169	3.1372473825	2.7919460092	6.9637952434	2.3733531649	1.3968810254	0.736237855400002	2.3361762904	1.5980785688	2.5951139046	6.7180214929	2.0896059635	2.0431163786	2.61233038	2.2210029608	3.1339019766	1.9937592419	1.3186961182	3.2101935869	0.866813184899999
14S mutant 6h	1.4837416469	2.7220801062	2.4371374741	2.1369875037	2.9441015599	1.9752329281	1.7409103826	1.8597906502	0.500202833100002	1.6522935864	2.1569491022	1.6879449827	1.4529432634	5.6244228168	1.3148211145	1.1732976679	2.1762414303	1.2778235798	1.9710852585	2.1670894509	2.3044736753	1.0070462494	2.0677606848	1.8756512263	2.1347212796	1.4813534378	4.0621539671	4.127205414	1.5081517604	1.7272372245	2.1618609227	2.6748097188	6.0530203645	1.6573543297	1.4551879205	0.761744200999997	1.8817230385	0.9398632259	2.443749604	6.99662934740001	1.959750291	1.0583079616	2.9066821237	1.3263405423	2.6074007233	2.0930111624	1.3692294366	1.9990005324	0.945768263600003
15S mutant 6h	0.796200957699996	2.4450556765	1.5415936826	1.8797219931	1.9530852733	1.9876461139	1.166866306	1.4520366306	0.682014449900002	1.4659825806	2.1169981489	1.7732644608	0.969120102199997	5.4549665379	1.5780861468	1.0129001631	1.4263238458	1.1231518251	1.6351196476	2.0912896175	2.29472015	1.0276503086	1.353931209	3.8468436573	2.2714212488	1.1526464433	4.1996127332	3.1066812895	2.011234274	1.2160509945	1.5096057522	2.2661664236	5.2255987519	1.4396820254	0.903950402799997	0.697615722200001	2.0530597905	0.793604649799998	2.4178757855	6.536351416	1.4539297501	0.951404258000001	2.3931978081	1.607539593	2.5704200775	1.6888132696	1.4107350577	1.8321953599	0.766347193799999
17S WT 6h	1.4909653942	4.020902772	3.758523817	2.4993120444	2.6077120592	2.7821919872	2.608603921	3.0191900048	3.46057395230001	4.2478372298	7.2464039202	3.9151324044	5.6438052645	8.349811932	3.7844218765	1.3616600591	3.5203122284	2.208054497	2.7656120347	5.45740962	3.2638946092	2.7701143104	8.3126719988	5.6062456067	5.7649767827	6.3458724353	4.8585282922	4.5387021279	2.0522769069	2.274994256	5.5311602712	3.38992550649999	7.5297925396	5.8975589159	4.0286508931	1.8025075822	3.0848674659	6.6736011879	3.1216787596	6.7210965669	3.1075328229	3.1778564295	3.1796654344	5.6210619493	6.65183437429999	2.854579391	1.6992639822	5.9274061995	1.6538221968
18S WT 6h	1.6989780844	2.3479449231	2.3525783112	2.5502829994	1.9217786463	1.6399057147	1.6967029593	2.0970939852	1.2262573989	1.4090778152	1.8451767229	1.5961773422	1.0106801972	5.8761178724	1.2295388486	1.7184733371	0.5069116653	0.9500347552	2.6968515732	1.8538796731	2.1743699673	0.852341653000001	1.0120855882	1.0549689024	1.7584087424	1.0607245605	3.8475417483	4.1715823663	1.4169339341	2.5632381138	1.969441359	2.3818800788	5.2360352163	1.3795214748	0.888203384800004	1.5481155577	1.7321223528	0.755304337399999	2.0546047585	6.2134183512	1.4276775328	1.3592419508	2.5213337318	1.313817397	2.75621209	2.7961166446	1.1406856622	1.9999651973	1.0950127202
21S WT 6h	1.4724304517	1.9698032467	2.9481985201	2.2253070504	2.1200649977	2.2178191274	0.692695381700003	1.6969210643	1.062957078	1.0762555101	1.2016899941	2.0257381658	1.4719741396	5.929231474	1.4293847965	1.295271573	0.641902738800001	0.540396058999998	2.115790165	2.2761575392	2.0611867864	1.0643664114	0	1.0482187342	2.1289325212	0.970013323599998	3.59168589909999	4.0215637496	1.2786233847	1.8835218219	1.4985318401	2.4564249966	5.2020147275	0.930600923500002	0.422573113300004	1.0629650793	1.6027760862	0.394151517700004	2.238810723	6.2199837596	1.6208594778	0.936705163099997	2.3903515136	1.8467736375	2.4610299521	2.2819340191	1.3489346792	1.9886694319	1.2343509299
23S WT 6h	0.323320150800004	3.53384023109999	3.2757767687	1.9124488261	2.6405976979	2.4538683392	1.0537790164	1.4209620005	0.902809759400001	2.2629638774	3.1992040743	2.2972638754	1.8197676324	6.0257630148	1.8615411362	0.918838566600001	2.8270342618	1.7017252721	0.570335315600004	2.7106345173	2.670614807	1.5139720174	2.0837098552	2.7834620291	2.7143653661	1.8480581348	4.9851036924	3.3019795194	2.3729447718	0.307569050200002	2.5847842105	3.30020279	6.3053644371	1.8425941078	1.6347261129	0.356672743800005	2.6745606762	1.1506842135	3.1386052628	7.0797008106	2.2453919133	1.1948177329	3.2303393854	2.1502072134	3.49222413660001	1.2117475552	1.8969452067	2.6024906873	0.774143675600001
25S WT 6h	0.853562131400003	4.1274797847	3.6859345863	2.7827202315	3.3360872386	2.9512572106	3.2512102368	2.4400933449	2.9569935794	3.3910362644	6.9605876679	3.952124654	4.709972708	8.1342971708	3.43823916479999	1.0634972821	4.1527185443	2.3746361026	2.1283621091	5.296929732	3.1205758281	2.6108692601	7.8602031645	4.2206601592	4.893553905	5.3527552825	4.3071832508	4.0925698685	1.4314085149	1.1975454646	5.6469287026	2.5867182378	8.013905941	5.5987091694	3.33315292529999	1.7611543268	3.4443119411	6.466536079	3.1001742323	5.9474807745	2.7187729744	2.6868719646	3.1494008572	4.8045073059	6.0525251502	1.9254311308	1.7159061786	6.1586831606	1.1770901809
26S control 24h	0.785102585100002	2.9326619083	3.5952741361	1.9156116615	2.751254582	3.6040136853	1.6575653787	1.3475329419	0.642102973699999	1.7392857504	2.7168864038	2.037201707	2.435352223	5.7900353414	1.6223140938	1.125943316	2.7111796346	1.3973185199	1.1189615958	2.4901975599	2.7320531874	1.3807405888	2.2595577114	2.8514457107	2.625836072	1.6247773546	4.3185223848	3.1082775107	1.7568301621	0.755823540300003	2.3848385605	3.1312632982	6.5061248482	2.7091293959	1.7164624544	0.453127017800002	2.6055593394	1.4944579043	2.948738769	6.806862234	2.0116099428	1.8008335347	3.3207931757	1.5339324722	3.1822256508	1.5053498921	1.6369487738	2.405869383	1.1108882603
27S control 24h	0.537337389200002	3.1109311119	3.21869903	1.7119106182	1.9709734058	3.4106341879	2.2743849822	1.7135226581	0.2011050834	1.6610612902	2.512044165	2.2684363556	2.205120801	6.1586135279	1.6952438653	1.4809845056	3.198462962	1.7970672303	0.997028646599999	2.7940724425	2.6179644582	1.3051617146	2.5178353808	2.964110256	2.6974267054	2.1977185697	4.6057526516	4.2975938358	1.2814002323	0.622818551399996	2.927633069	3.6404066515	6.9912638199	2.674126404	1.5842832091	0.286816016099995	2.5657712186	1.4195062293	2.9143864074	7.1934445407	2.5826721672	2.2109534924	3.7380884315	2.0529853175	3.3064718552	1.104481706	1.7455365325	2.677671782	1.1148752484
28S control 24h	1.1156403896	2.3434039801	2.5603701382	1.745201828	2.4829706929	1.8849143564	1.8422646798	1.5314048939	0.622904711199995	1.4837246146	1.9568600805	1.3114551165	1.0179136845	5.2136597919	0.974101534099997	0.816450475299997	2.5991955769	0.6145133804	1.4546332677	2.1906506759	2.0883295337	1.2282201495	2.9696125958	3.6288081857	2.2516571106	1.7159465882	3.2388580557	3.8927815812	1.2958937265	1.2145359891	2.3159383047	2.4326108272	6.2037798025	1.4426768728	1.0529924882	0.378700311499997	2.0603173105	1.0262425972	2.2097884165	6.6375974457	1.5088763491	1.635403861	2.5318235513	1.1329309094	3.2841013584	1.6436832043	0.971408336399998	2.1097350685	0.615454775699998
29S control 24h	1.1384142893	2.4825763457	3.41006734379999	1.8441842762	2.4622632192	2.2597769529	2.5391036763	1.6420617541	0.636851925200001	2.1683202472	2.888660149	1.7382138795	1.5912511645	5.3075003665	1.0562781084	0.740865637	3.1130811355	1.1265551331	1.8209649207	2.468371662	2.2593290919	1.1408045478	3.0682591913	2.5948634134	2.5843646171	2.0095724771	3.7398062912	3.2528574912	1.5548806673	1.37282412	2.9229818654	2.5695966099	6.2362736942	1.8296722855	0.932790554900001	0.538505192799998	2.3592557752	1.6886160576	2.3908508764	6.1671222829	1.3787738285	1.6494147877	2.6463096441	1.0966211949	3.0795575923	1.6725745714	1.194059935	2.5862408204	0.679725681099999
30S control 24h	0.256269413699999	3.2753935954	3.9239053639	1.9796458253	2.0700272874	3.0774947722	1.0915985693	1.5495388267	0.7052347493	2.3213121197	2.7005517742	2.5031559113	2.4337074263	5.8530207354	1.7935227966	1.1097039109	2.629634335	1.5925017846	0.444987771200004	2.6604420994	3.0444225345	1.5759801673	1.5446222097	2.7452017864	2.9336545438	1.3298373458	4.3583002971	2.6689398283	1.8329963047	0	1.8472416899	3.7081430679	5.7622983845	2.3438990417	1.4192813316	0.467896538800004	2.7483066467	1.2287268896	3.5037726902	6.6279224112	1.8829168352	1.733218442	3.8885469894	1.8775521258	3.5882294564	1.0007855259	2.0079957651	2.3353527465	1.3544849001
33S mutant 24h	0.514709422699998	3.0041120111	2.5437567908	1.8449260022	2.608184018	2.9086454136	2.2280166932	1.5274441729	0.0448945438000068	2.4013740203	3.58624246009999	1.7964353313	2.7986258463	5.4883571386	1.63888545	1.0272780451	3.5454115089	1.8426620003	1.2254498574	2.7728570248	2.6499480696	1.4991686083	3.0998343906	2.9122941473	2.6539322703	1.8928606752	4.5231793961	3.6238960446	1.8851006395	0.803780986199999	2.9968345927	3.2008058543	6.70980894549999	2.6754231985	1.5331684938	0.323961591099997	2.6038400086	1.4546328786	3.1673703195	7.1446582316	1.7320500916	2.0093809405	3.3403264431	2.2426935265	3.4248089338	1.380618052	1.6211316493	3.0694493069	0.8975078145
35S mutant 24h	1.1313779513	2.6499670656	2.8737390419	1.7433746783	2.4273657231	2.1644276017	0.994928372399997	1.617331293	0.173987748600005	1.3847428989	2.2120749339	1.1223403535	1.0967872218	5.4073920793	0.902464769200002	0.987623342300002	2.1254190023	0.682472372699998	1.5595190251	1.0468776241	1.9608439902	1.1231708925	1.8592755958	2.0434541385	1.8077078156	0.9846016387	3.9019847601	3.1709056053	1.2075934988	1.2819561271	1.5176963957	2.4059801368	5.3054855563	1.4840807381	1.1848949818	0.350450333100004	1.9242242337	0.750786385700001	2.2998467414	7.399100074	1.2110866493	1.2475817222	2.5357256947	0.704186224100002	2.7645154029	1.619592858	1.0782102975	1.8421936711	0.586372115799995
38S mutant 24h	0.895924346399997	2.7800219701	4.0730511134	2.0858684501	2.5827713368	2.453431376	1.4029766609	1.8823410918	0.549685964999999	1.5394647924	2.0115003171	2.0334079601	1.2172749973	5.5730821999	1.4888455959	1.2373676628	2.1386433289	1.028312761	1.5557721567	1.8061565193	2.4954331972	1.3386598145	1.4481351057	2.225712582	2.4080597851	0.623605798299997	4.2558907075	4.2629208823	1.1025905206	1.0961308224	1.5507023284	2.9997021961	5.0718689982	1.3312625055	1.159418199	0.498023011100002	2.2056480293	1.1460856564	2.586002147	6.96573968590001	1.3881944507	0.894716754400004	3.0243184412	1.3211403471	2.7888242419	1.5018359968	1.475882672	2.0549118618	0.763913868399996
39S mutant 24h	0.996345615899996	2.3743329738	3.4375440953	2.0035877171	1.6603188512	1.7269326343	0.939921875900001	1.553994258	0.917936578799999	1.3363890594	2.4886563884	1.8891075911	2.609611734	6.206196374	1.5392786054	1.0755351789	0.425198640699997	0.750506448600004	1.6188755484	2.2196290918	2.1684167649	1.3197396408	1.8007918679	1.5087659681	2.4078294092	1.9267419387	3.6559678559	3.49047459389999	1.4042479285	1.2994591682	1.8359160395	3.1007439122	5.3338880432	1.718713261	0.732726871899999	0.628576218900003	2.0361801995	1.0815471743	2.8185499109	7.338951982	1.3559968229	0.9117406178	3.0774334952	3.0435506768	3.301018027	1.5879569634	1.5757063645	3.3376954727	0.844321510099997
40S mutant 24h	1.6997232103	1.2536451524	2.6406331951	2.0859637195	2.9787709331	0.935311870000003	0	1.2654770665	0.648759833699996	0	0.772556927499997	0.556034558499995	0	4.6474344808	0.496284465299997	0.536104691999999	0.438499950799995	0.0978888722000059	2.0420467491	0.684349112000003	1.3723429364	0.503867858400001	1.1700290583	0.722888539499996	0.942757645400003	0	3.1750030558	3.33647105990001	0.408911094499995	1.8573829068	0.640727953099996	1.3601388219	4.4219686564	0.7296318087	0	0.802658298499996	1.0139498093	0	1.3141181532	5.433099864	0	0.222280622800004	1.6575295944	1.0360736564	1.4508574194	2.3903774943	0.303784195500005	1.1167713108	0.873911487399997
41S WT 24h	0.280535426899997	3.2163156992	2.8685001038	1.1743343643	1.8154189527	1.9846995632	1.9358402258	1.2330962757	1.5809888479	3.6115940243	5.7217668055	1.969366258	3.0071434121	6.9762187717	1.9455223813	0.285240158699997	3.2453674975	1.4772279246	0.608968546499999	3.7657141512	2.4777317102	2.5050419939	3.8730202272	3.052400128	3.5818844942	3.48051626990001	4.2871967406	4.604050493	1.9436274108	0.125080669099997	3.502387895	3.423846165	6.7634226872	3.1188561149	1.3793837042	0	2.8676785995	1.4917884383	3.2337747536	7.3379231368	2.4307480705	2.2503228127	3.34534345420001	3.75866723960001	5.2759198753	1.677679123	1.7102854529	4.4308750252	0.503846371799995
43S WT 24h	0.743048819400004	2.0174153654	2.7737089865	1.5676678957	2.4144750436	1.8919004746	1.4845523976	1.3840922834	0.580460008100004	1.6255312324	3.1526632034	1.4370804966	3.43604737200001	4.9780355779	1.2956831478	0.692472394300004	2.7701436038	0.699348811800003	1.2529726545	2.4765962052	1.8844018813	1.1333775943	2.6281015632	2.4023887724	2.5266266115	2.1561334879	3.40602912710001	3.1917829474	1.089079474	0.909052142799996	2.3854619745	3.5552490502	6.1362734622	1.9665084563	1.0671829679	0.192662926900001	2.1922829467	0.825530193100004	3.0115589957	5.9939778798	1.6582360134	1.3310612418	2.9221614845	1.3332164686	3.0809598734	1.4019898702	1.1378701815	2.6744658818	0.5912414041
44S WT 24h	0.783264239300004	2.807406983	3.5233138406	1.6132230492	2.2594587466	1.574326967	1.3157073984	1.1949446488	0.816277766700002	1.43114195	5.0360267857	1.5868150653	1.5974801358	5.2944686773	1.3812341327	0.557266326999999	2.2265794647	0.867415517599996	1.4176117737	3.0489340637	2.1843770745	1.8150463862	2.1772524835	2.4289158658	2.4215163461	1.8621848122	3.44100944779999	3.6542047803	1.2738929374	1.064779221	2.4345326775	2.7264340743	5.9484583609	2.6494446866	1.0313992043	0.454673753699999	2.6586219649	0.656595709499997	2.6155578295	6.67386207720001	1.4211419908	0.851817495199999	2.9919628155	4.5122542251	4.088956913	1.7168961394	1.2325838353	4.9748256557	0.567523784500004
45S WT 24h	0	3.218065176	2.4395227484	2.0359784197	2.0711909284	2.7783591048	0.691925006700003	1.1729602068	2.2080587281	2.8522211317	5.3218235718	2.5785955897	1.8202092899	6.7019997546	1.9705154374	0.566787179599997	2.6005651624	1.2793791649	0.757954948300003	3.5956651791	2.6084116726	2.4217423367	4.4031574372	4.4700828937	3.6648238322	3.0417770969	3.8660851421	4.122013843	1.5724292643	0.162570234699997	3.6085149639	2.6245103961	5.551790393	3.5113100325	1.2529675314	0.649911499399996	3.0617633771	2.7314144701	2.9947329874	6.8584002919	1.6825163306	1.7471642927	2.8401555816	3.480092593	5.2602173853	1.8323315735	1.8604563111	4.6601062627	0.528509992899999
46S WT 24h	0.623677031800005	2.6496577847	3.0804065446	1.6385117197	2.7517724581	1.8867454671	2.1204243681	1.4530897897	0.449513024400002	1.5622776846	2.9723887907	1.5938397434	1.7582508172	5.2143991104	1.3699641591	0.7643134823	3.0403555595	1.2883955178	1.4914885768	2.4719193826	2.1233872373	1.1356072894	3.2045197273	2.5713374902	2.2738665919	1.8958665792	4.1401834384	2.8518780198	1.5725394946	1.0606860187	2.7635094901	3.1223444136	6.1289692756	1.9863325991	1.242765871	0.3501338977	2.5515989049	1.2516785734	2.9455616871	6.5198725704	1.5705465248	1.8900226628	3.0535980968	1.4183516322	2.9804711018	1.6882447841	1.3479675872	2.7896597327	0.686562804999999
51S control 48h	0.9322135001	2.5905035967	2.9362271044	2.0214828807	2.8218111043	2.6437359647	2.2351255017	1.4800919813	1.0011584035	1.8459753622	2.9551633003	1.7697127169	2.0817011322	5.3205045328	1.274087563	0.986410200399998	3.1237832554	0.977052829800003	1.594311472	2.421489165	2.4431728471	1.367300599	2.4800624411	2.6559538941	2.5031812497	1.9843039004	4.062163676	3.8638857651	1.6780327652	1.245077815	2.7451524599	2.945655243	6.3372283172	1.91392767	1.5264841302	0.454919513099997	2.5355732036	1.4956081148	2.7971634504	6.9790823296	1.6455884725	1.7115301555	2.9446842071	0.721947405400001	3.069066091	1.8238052154	1.4119906168	2.1514331853	0.773364971399999
52S control 48h	0.501318293200001	2.9165367915	3.4116151005	2.0225692216	2.2632935743	3.872076521	1.8570318738	1.4884479925	0.468551727100001	1.6473061209	2.4809429033	2.3409427022	2.162846873	5.4578807052	1.7854793679	1.3482509123	2.8427633092	1.3799259977	0.6323117315	2.3228886094	2.6761823151	1.3887405261	1.1925085545	2.5759277965	2.6981299204	1.2386241974	4.3805623563	3.8083271022	1.7842112538	0.187864480099997	1.9727440225	3.3322541924	5.2926714341	2.3944783341	1.5509316732	0.493089723899999	2.7609899044	1.2073152414	3.0972245462	7.1785946296	2.036405525	1.155505866	3.2241999375	1.415661049	3.4264309556	1.2464291767	1.8987648594	2.2098573119	0.9942950544
53S control 48h	0.7536595999	2.4885312672	3.3862770031	1.866271035	2.2108773758	3.2067497846	0.589645021400001	1.5192423218	0.245102073399999	1.7377154763	1.7490229235	1.9903590774	2.0572718735	5.5450974154	1.4518654681	1.0263362092	2.7187004943	0.731321380100004	1.0669916967	1.7064126673	2.3627075901	1.2165030689	0.523352521699996	2.3567898434	2.2956173302	0.899126092699997	4.1509056727	4.7621043995	0.994881540800001	0.617692857300002	1.7301771976	3.1023285935	5.298466543	2.0710653395	1.8141913517	0.445600722900005	2.3874158566	1.0571296366	2.6429123254	7.8015163322	1.9290681044	0.827584487500003	3.2164250904	1.1171197631	2.92825343	1.3331715845	1.5830543653	1.8142606339	1.0291859259
54S control 48h	0.926353130400001	2.7244208265	2.8558400177	1.8446138518	2.5734323005	2.4400956478	1.8203444868	1.4461066929	0.207756725599996	1.9680868964	2.5444349888	1.7944793617	1.9708204945	5.4131295062	1.1624646503	0.845705684599997	2.9487594248	0.986503434600002	1.2787065372	2.0329885837	2.3058186356	1.1454649078	2.1872213849	2.6103469273	2.5453065544	1.4367337185	4.122795173	4.4315001929	1.800785204	0.964565500600002	2.3478328356	3.1684402108	5.7779960968	1.6165892916	1.4092377065	0.193210402999999	2.4576945672	1.5497802938	2.5628002194	7.1738262669	1.8873277238	1.4191216118	3.4227018002	0.962454771899997	3.0515330039	1.3941041868	1.5247172308	2.5150047315	0.686818321000002
55S control 48h	0.598605252000004	3.4524712588	3.8564731718	2.1044243251	1.9959057051	2.7388819854	1.4902805485	1.6096426692	0.732657038600002	2.6210744589	2.9030429575	2.5415213733	2.2339621145	6.2735587509	1.890235226	1.3376165976	3.1961737955	1.6779830498	0.475213322400004	2.7403284939	2.9560337359	1.6294672425	1.9134030702	2.9725303146	3.019919632	1.8669432397	4.9051509445	4.3683451508	2.3934862398	0.0366565538999983	2.5609337911	3.5206173194	6.3017535245	1.9847996974	1.9630258053	0.289263700500001	3.0593281995	1.8069705818	3.38975943529999	7.8131446023	2.273917974	2.0845480085	3.6547985222	1.4286723404	4.0883581085	0.972377546	2.3446577899	2.5085379653	1.1384574262
56S mutant 48h	0.808993591499999	2.8914335148	3.34718919810001	1.9418439639	1.8862884828	3.1003821463	1.6986332466	1.4587059607	0.279538893900003	2.3371290683	3.2884675074	1.8682522751	3.844171075	6.190703548	1.7029718445	1.1355414533	2.4189871819	1.49087071	1.2714967638	2.3304121679	2.7763515541	1.5314931308	1.7857473402	4.0617393235	2.758654693	2.1663083756	4.5160635744	3.8976605558	2.4886050935	0.838867984699999	2.5458783068	3.3615719161	5.9159781671	2.0926238962	1.2988742724	0.308476847899998	2.5312001716	1.2320994914	3.5491930602	7.3411307261	1.9216854787	1.7739921883	3.6629879201	1.6011479569	3.42298743839999	1.4705314088	1.9335008173	2.5892848594	1.2140662504
57S mutant 48h	0.200215090699997	2.2368407428	1.7263409498	0.952190675299997	1.4267408296	1.3801978166	0.4803958926	0.9756739393	0.345581747899998	2.3383085244	5.2077294304	1.2731881069	2.2088799697	6.8700165506	1.6052377769	0.435157338300003	0.672638284900002	0.750257643899997	1.1060636065	2.7662424148	1.7065981844	1.401853214	1.358026872	1.2913085626	2.7711222727	1.7391327309	3.3402853505	3.1036182583	2.3482004747	0.4002185066	2.3656086501	2.1708137069	4.4881445375	2.4441439667	0.202912056700004	0.138256559900004	2.3241941332	0.395377849400001	2.1565752744	6.1876631635	1.2911550895	1.2468849495	2.3893428706	3.7094744608	4.6765829177	1.4361045783	1.2713140009	4.2178715768	0.287569632900005
62S mutant 48h	0.724925914799997	2.4739847969	3.0186517393	1.4140659776	2.1947226839	2.6931077764	1.7626681296	1.6112413551	0.162455209799998	1.6082130905	1.9099969668	1.6463051125	1.987162569	5.5816237908	1.2137073828	1.0191449559	2.2650457846	1.4774978127	1.3804333695	2.1113251151	2.2113003291	0.782840505700003	1.8364171551	1.9150718139	2.1192453722	1.957044378	3.8387423134	3.8041734081	1.2790301804	0.8356762144	2.3425035035	2.5178612506	5.7592264525	2.2664732127	1.2103848405	0.223299635100005	2.0069151674	1.3021984355	2.1439478371	6.7434161416	1.3766661486	1.6624846479	2.6537781765	0.794964714200001	2.2112610741	1.142207778	1.1467181529	2.0335495975	1.0158996698
63S mutant 48h	0.767294102100002	3.4416052504	3.5399676097	1.7274577718	2.2932437975	2.5505932832	3.1491480789	1.8988419094	0.321776354800004	2.3342349821	3.8976934601	2.043349142	2.7453640782	5.5894826332	1.5542361724	1.0713479464	4.2592929813	1.8866550872	1.3791821898	3.0796563582	2.516038724	1.2619189504	4.1690030146	3.614349418	3.0368285156	3.1388213472	4.4589428602	3.327743111	1.7449959149	0.824667053800001	3.932625655	2.9020809621	7.8606346786	2.8790158921	1.6225946095	0.373309152600004	2.8120382175	1.8282975866	2.8514065336	5.5646586792	2.3077950294	2.365022192	3.2818328344	1.4379454127	3.520384521	1.3745038771	1.6252395237	2.6439059142	0.844066803699998
65S mutant 48h	0.351666934100001	2.9729440203	1.6293757437	1.6617379845	2.2440413841	2.3326299346	1.0784383521	1.1040147435	0.595847821600002	3.310600587	6.013786545	1.6612326387	1.4245000969	6.3265893008	1.6773089903	0.556159568000002	2.4550929492	0.935434525600003	1.144618729	3.2025267672	2.224933203	2.0414964585	2.4054877806	3.8717495724	3.3041215731	2.4179997761	3.8274113405	3.8577289149	2.2793435916	0.628480692100005	3.1696787959	2.2537203493	4.7782245186	3.2277243949	0.983839204200001	0.251426557799995	2.8558248532	1.1465314712	2.6108896149	6.73142505	1.3743379129	1.6186847171	2.7392546702	3.5113032263	5.3860505967	1.697098087	1.4767211778	4.7615347064	0.166653439200002
66S WT 48h	0.850890085800001	2.1021724909	2.972384649	1.651383735	2.537407212	1.3593388982	1.486055158	1.268402779	0.289317769599999	1.4014719494	1.7921081026	1.3501915918	1.2759312781	4.913181979	1.0053743299	0.747183298099997	2.5431007341	0.514029629100001	1.4566031532	1.2172694254	1.9030219163	1.1235682348	1.48264997	2.162454788	1.841940361	0.919488909700001	3.7995223635	2.9511454186	0.898634245300003	1.2211530838	1.4800651232	2.7435287881	4.72322209	1.0762966676	0.989793475999997	0.533852703900002	2.062892994	0.583962435100003	2.2568085628	6.0668730055	1.0943317961	1.1885220694	2.5927617815	0.672417610499997	2.4701210346	1.4268065635	1.0064933431	2.1711843293	0.288011219500003
69S WT 48h	0.585614555199999	3.2135571235	3.0657104215	1.7655799033	2.5639183942	2.6289450984	3.1025665791	1.65950973	0.594928619399998	3.175767372	4.1583636082	2.2265503454	2.8132994664	5.4850885604	1.7428444626	0.851102134199999	4.3171672031	1.7895815219	1.0390325738	3.2946072341	2.939139576	1.8477279056	4.3551686923	4.5642406326	3.37045277020001	3.5865096286	4.6653072202	4.0648395981	2.3989983689	0.786991909300003	4.2311627928	3.7111442627	7.9422655067	2.8598083978	2.0611204836	0.372873121600005	3.0093095967	2.0112686168	3.36731365070001	7.0958693891	2.5366678779	2.712417857	3.4500149681	1.37211523	4.0151036386	1.4728014926	1.8521400326	3.4824480171	0.6022643885
70S WT 48h	0.2716577261	2.4575022073	2.129946976	1.3240902425	2.4125694148	1.451150296	2.3814465082	1.2697236494	1.6188837546	2.1779096604	3.9209245286	1.3884745007	2.0362635857	5.5681116298	1.2533800513	0.346222538700001	3.5390962208	1.198201925	1.4754150091	2.8323873028	2.2159513606	1.4703115908	3.9615978233	3.9294211746	2.7576626582	2.890483252	3.6866238726	3.4935377846	1.4168493874	1.0707496049	3.7955078933	2.3909865732	7.1556961932	2.5079311634	1.3981367789	0.486379342099996	2.3222551494	1.7185230612	2.5344023355	6.50805422	1.6439032113	2.0702105295	2.1883391619	1.8885324084	3.8233903911	1.6584149896	1.020073181	3.2994899778	0
73S WT 48h	1.0034865971	2.2588608093	3.2570038831	2.041902995	2.7575018948	2.2057226096	0.647959862299995	1.1689341433	0.6412405452	1.5243094303	2.1367371092	1.6564953784	0.8791737029	5.3959520093	1.1147304517	0.624765804299999	1.9554375356	0.477944058700001	1.2905644079	1.4466368918	2.1512485478	1.2238510181	1.5164475895	1.9939827554	1.8406086343	0.293543844499999	3.6033654639	3.6361147721	0.863236436299998	1.2917236739	1.5701583338	2.4871837063	4.9206716855	1.4876190894	1.1557146935	0.465551345200005	2.0174177428	1.0605701229	2.313738243	6.6929318117	0.986048302200001	0.494867147599997	2.6395289741	0.930923611599999	2.6278875335	1.929423145	1.0968895669	2.1167018407	0.407610796999998
74S WT 48h	0.591582440500001	2.5654436537	3.1593579344	1.8004711512	2.398486191	1.9201062204	1.1919527745	1.4476933657	0.534579033099996	2.363159646	5.3194796581	1.7909388218	1.5503418682	6.2312192323	1.3083453359	0.498596075499996	2.1108155366	0.607882460400005	1.5310336589	3.064783668	2.0043018093	1.5928793267	3.8207340067	3.835963085	2.9931206568	2.7187790729	3.41637681159999	3.898331828	1.6636338423	0.949855319000002	2.8924746934	1.6992395533	5.2414413609	2.8902969811	1.096436151	0.2670928342	2.4052883298	2.382471286	2.1227308641	6.7563636783	0.977406125400001	0.895913816399999	2.2669815571	3.9217960987	4.3150110179	1.7187613911	1.0933105949	4.7586719141	0.389463241799998
[truncated: 48 more columns]
